# Supplementary material for: 2-{3-Cyano-5,5-dimethyl-4-[6-(pyrrol­i­din-1-yl)hexa-1,3,5-trien­yl]-2,5-dihydro-2-furylidene}malononitrile
Source: Acta Crystallogr Sect E Struct Rep Online. 2008 Sep 27;64(Pt 10):o2036–7. doi: 10.1107/S1600536808028110 (PMC2959365; doi:10.1107/S1600536808028110)
Supplement: Supplementary file 1 [file e-64-o2036-sup1.cif]

##############################################################################
###                                                                        ###
###        Electronic paper (Acta Crystallographica Section E)             ###
###                                                                        ###
##############################################################################
#                                                                            #
# This CIF contains the data in a paper accepted for publication in Acta     #
# Crystallographica Section E. It conforms to the requirements of Notes      #
# for Authors for Section E, and has been peer reviewed under the auspices   #
# of the IUCr Commission on Journals.                                        #
#                                                                            #
# Full details of the Crystallographic Information File format               #
# are given in the paper "The Crystallographic Information File (CIF):       #
# a New Standard Archive File for Crystallography" by S. R. Hall, F. H.      #
# Allen and I. D. Brown [Acta Cryst. (1991), A47, 655-685].                  #
#                                                                            #
# The current version of the core CIF dictionary is obtainable from          #
# ftp://ftp.iucr.org/pub/cif_core.dic. The current version number is 2.4.    #
#                                                                            #
# Software is freely available for graphical display of the structure(s) in  #
# this CIF.  For information consult the CIF home page http://www.iucr.org/  #
# cif/home.html                                                              #
#                                                                            #
# This file may be used for bona fide research purposes within the           #
# scientific community so long as proper attribution is given to the journal # 
# article from which it was obtained.                                        #
#                                                                            #
##############################################################################
                                             
data_global
_audit_creation_method     SHELXL
_journal_date_recd_electronic     2008-07-17
_journal_date_accepted     2008-09-03
_journal_name_full     'Acta Crystallographica, Section E'
_journal_year     2008
_journal_volume     64
_journal_issue     10
_journal_page_first     o2036
_journal_page_last     o2037
_journal_paper_category     QO
_journal_coeditor_code     NG2475
_publ_contact_author_name     'Gainsford, Graeme J.'
_publ_contact_author_address
;
Industrial Research Limited
PO Box 31-310
Lower Hutt
New Zealand
;
_publ_contact_author_email     g.gainsford@irl.cri.nz
_publ_contact_author_fax     '64(4)931 3142'
_publ_contact_author_phone     '64(4)931 3518'
_publ_section_title
;\
2-{3-Cyano-5,5-dimethyl-4-[6-(pyrrolidin-1-yl)hexa-1,3,5-trienyl]-2,5-dihydro-\
2-furylidene}malononitrile
;
loop_
    _publ_author_name
    _publ_author_address
    'Gainsford, Graeme J.'
;
Industrial Research Limited
PO Box 31-310
Lower Hutt
New Zealand
;
    'Bhuiyan, M. Delower H.'
;
Industrial Research Limited
PO Box 31-310
Lower Hutt
New Zealand
;
    'Kay, Andrew J.'
;
Industrial Research Limited
PO Box 31-310
Lower Hutt
New Zealand
;
data_I
_audit_creation_method     SHELXL97
_chemical_name_systematic
;
2-{3-Cyano-5,5-dimethyl-4-[6-(pyrrolidin-1-yl)hexa-1,3,5-trienyl]-2,5-dihydro-
2-furylidene}malononitrile
;
_chemical_name_common     ?
_chemical_formula_moiety     'C20 H20 N4 O'
_chemical_formula_sum     'C20 H20 N4 O'
_chemical_formula_iupac     'C20 H20 N4 O'
_chemical_formula_weight     332.40
_chemical_melting_point     ?
_symmetry_cell_setting     orthorhombic
_symmetry_space_group_name_H-M     'P b c a'
_symmetry_space_group_name_Hall     '-P 2ac 2ab'
loop_
    _symmetry_equiv_pos_as_xyz
    'x, y, z'
    '-x+1/2, -y, z+1/2'
    '-x, y+1/2, -z+1/2'
    'x+1/2, -y+1/2, -z'
    '-x, -y, -z'
    'x-1/2, y, -z-1/2'
    'x, -y-1/2, z-1/2'
    '-x-1/2, y-1/2, z'
_cell_length_a     12.6766(13)
_cell_length_b     11.7603(13)
_cell_length_c     24.164(3)
_cell_angle_alpha     90.00
_cell_angle_beta     90.00
_cell_angle_gamma     90.00
_cell_volume     3602.4(7)
_cell_formula_units_Z     8
_cell_measurement_reflns_used     6328
_cell_measurement_theta_min     2.51
_cell_measurement_theta_max     25.03
_cell_measurement_temperature     116(2)
_exptl_crystal_description     plate
_exptl_crystal_colour     brown
_exptl_crystal_size_max     0.32
_exptl_crystal_size_mid     0.25
_exptl_crystal_size_min     0.07
_exptl_crystal_density_diffrn     1.226
_exptl_crystal_density_meas     ?
_exptl_crystal_density_method     'not measured'
_exptl_crystal_F_000     1408
_exptl_absorpt_coefficient_mu     0.078
_exptl_absorpt_correction_type     multi-scan
_exptl_absorpt_process_details     '(SADABS; Sheldrick, 1996)'
_exptl_absorpt_correction_T_min     0.494
_exptl_absorpt_correction_T_max     1.0
_diffrn_ambient_temperature     116(2)
_diffrn_radiation_type     MoK\a
_diffrn_radiation_wavelength     0.71073
_diffrn_radiation_source     'fine-focus sealed tube'
_diffrn_radiation_monochromator     graphite
_diffrn_measurement_device_type
;
Bruker Nonius APEXII CCD area-detector
;
_diffrn_measurement_method     '\f and \w scans'
_diffrn_detector_area_resol_mean     8.192
_diffrn_reflns_number     20272
_diffrn_reflns_av_R_equivalents     0.0814
_diffrn_reflns_av_sigmaI/netI     0.0829
_diffrn_reflns_theta_min     3.37
_diffrn_reflns_theta_max     26.41
_diffrn_reflns_theta_full     26.41
_diffrn_measured_fraction_theta_max     0.984
_diffrn_measured_fraction_theta_full     0.984
_diffrn_reflns_limit_h_min     -10
_diffrn_reflns_limit_h_max     15
_diffrn_reflns_limit_k_min     -14
_diffrn_reflns_limit_k_max     14
_diffrn_reflns_limit_l_min     -30
_diffrn_reflns_limit_l_max     27
_diffrn_standards_number     0
_diffrn_standards_interval_count     ?
_diffrn_standards_interval_time     ?
_diffrn_standards_decay_%     0
_refine_special_details
;
An extinction parameter was refined. Refinement of <i>F</i>^2^ against ALL
reflections. The weighted <i>R</i>-factor <i>wR</i> and goodness of fit
<i>S</i> are based on <i>F</i>^2^, conventional <i>R</i>-factors <i>R</i> are
based on <i>F</i>, with <i>F</i> set to zero for negative <i>F</i>^2^. The
threshold expression of <i>F</i>^2^ > \s(<i>F</i>^2^) is used only for
calculating <i>R</i>-factors(gt) <i>etc</i>. and is not relevant to the choice
of reflections for refinement. <i>R</i>-factors based on <i>F</i>^2^ are
statistically about twice as large as those based on <i>F</i>, and <i>R</i>-
factors based on ALL data will be even larger.
;
_reflns_number_total     3641
_reflns_number_gt     2078
_reflns_threshold_expression     I>2\s(I)
_refine_ls_structure_factor_coef     Fsqd
_refine_ls_matrix_type     full
_refine_ls_R_factor_all     0.1078
_refine_ls_R_factor_gt     0.0476
_refine_ls_wR_factor_gt     0.1058
_refine_ls_wR_factor_ref     0.1294
_refine_ls_goodness_of_fit_ref     0.977
_refine_ls_restrained_S_all     0.977
_refine_ls_number_reflns     3641
_refine_ls_number_parameters     229
_refine_ls_number_restraints     0
_refine_ls_hydrogen_treatment     constr
_refine_ls_weighting_scheme     calc
_refine_ls_weighting_details
               'calc w = 1/[\s^2^(Fo^2^)+(0.0633P)^2^] where P=(Fo^2^+2Fc^2^)/3'
_atom_sites_solution_hydrogens     geom
_atom_sites_solution_primary     direct
_atom_sites_solution_secondary     difmap
_refine_ls_shift/su_max     0.000
_refine_ls_shift/su_mean     0.000
_refine_diff_density_max     0.261
_refine_diff_density_min     -0.274
_refine_ls_extinction_method     'SHELXL97 (Sheldrick, 2008)'
_refine_ls_extinction_coef     0.0124(13)
_refine_ls_extinction_expression
                                  'Fc^*^=kFc[1+0.001xFc^2^\l^3^/sin(2\q)]^-1/4^'
loop_
    _atom_type_symbol
    _atom_type_description
    _atom_type_scat_dispersion_real
    _atom_type_scat_dispersion_imag
    _atom_type_scat_source
    'C' 'C' 0.0033 0.0016
                         'International Tables Vol C Tables 4.2.6.8 and 6.1.1.4'
    'H' 'H' 0.0000 0.0000
                         'International Tables Vol C Tables 4.2.6.8 and 6.1.1.4'
    'N' 'N' 0.0061 0.0033
                         'International Tables Vol C Tables 4.2.6.8 and 6.1.1.4'
    'O' 'O' 0.0106 0.0060
                         'International Tables Vol C Tables 4.2.6.8 and 6.1.1.4'
_computing_data_collection     'APEX2 (Bruker,2005)'
_computing_cell_refinement     'APEX2 (Bruker,2005)'
_computing_data_reduction     'SAINT (Bruker, 2005)'
_computing_structure_solution     'SHELXS97 (Sheldrick, 2008)'
_computing_structure_refinement     'SHELXL97 (Sheldrick, 2008)'
_computing_molecular_graphics
;
ORTEP-3 (Farrugia, 1997) and PLATON (Spek, 2003)
;
_computing_publication_material
;
SHELXL97 (Sheldrick, 2008), PLATON (Spek, 2003) and
Mercury (Macrae <i>et al.</i>,  2006)
;
loop_
    _atom_site_type_symbol
    _atom_site_label
    _atom_site_fract_x
    _atom_site_fract_y
    _atom_site_fract_z
    _atom_site_U_iso_or_equiv
    _atom_site_adp_type
    _atom_site_calc_flag
    _atom_site_refinement_flags
    _atom_site_occupancy
    _atom_site_disorder_assembly
    _atom_site_disorder_group
    O O1 0.18457(11) 0.09182(12) 0.41943(5) 0.0312(4) Uani d . 1 . .
    N N1 -0.10627(17) -0.09427(19) 0.33366(8) 0.0476(6) Uani d . 1 . .
    N N2 0.24246(16) -0.08511(17) 0.31039(8) 0.0447(5) Uani d . 1 . .
    N N3 -0.18623(16) 0.14659(16) 0.40666(7) 0.0371(5) Uani d . 1 . .
    N N4 0.07598(13) 0.73470(14) 0.71061(6) 0.0276(4) Uani d . 1 . .
    C C1 -0.02458(19) -0.05836(19) 0.34560(8) 0.0331(6) Uani d . 1 . .
    C C2 0.07610(17) -0.01503(19) 0.36100(8) 0.0289(5) Uani d . 1 . .
    C C3 0.16705(19) -0.05488(19) 0.33319(8) 0.0331(6) Uani d . 1 . .
    C C4 0.06334(17) 0.20694(18) 0.46776(7) 0.0262(5) Uani d . 1 . .
    C C5 0.17947(17) 0.17853(18) 0.46411(7) 0.0272(5) Uani d . 1 . .
    C C6 0.08595(16) 0.06720(18) 0.40190(8) 0.0271(5) Uani d . 1 . .
    C C7 0.01165(16) 0.13485(17) 0.42942(8) 0.0258(5) Uani d . 1 . .
    C C8 0.24674(17) 0.27708(18) 0.44398(8) 0.0330(5) Uani d . 1 . .
    H H8A 0.3161 0.2487 0.4326 0.049 Uiso calc R 1 . .
    H H8B 0.2554 0.3324 0.4740 0.049 Uiso calc R 1 . .
    H H8C 0.2121 0.3137 0.4124 0.049 Uiso calc R 1 . .
    C C9 0.22067(17) 0.11865(18) 0.51558(8) 0.0321(5) Uani d . 1 . .
    H H9A 0.1729 0.0564 0.5255 0.048 Uiso calc R 1 . .
    H H9B 0.2245 0.1730 0.5463 0.048 Uiso calc R 1 . .
    H H9C 0.2912 0.0880 0.5082 0.048 Uiso calc R 1 . .
    C C10 -0.09674(19) 0.13888(18) 0.41677(8) 0.0274(5) Uani d . 1 . .
    C C11 0.01687(17) 0.28779(18) 0.50081(8) 0.0294(5) Uani d . 1 . .
    H H11 -0.0572 0.2970 0.4971 0.035 Uiso calc R 1 . .
    C C12 0.06770(18) 0.35851(18) 0.53967(8) 0.0292(5) Uani d . 1 . .
    H H12 0.1418 0.3493 0.5437 0.035 Uiso calc R 1 . .
    C C13 0.02036(17) 0.43921(18) 0.57211(8) 0.0290(5) Uani d . 1 . .
    H H13 -0.0539 0.4490 0.5698 0.035 Uiso calc R 1 . .
    C C14 0.07818(17) 0.50812(18) 0.60878(7) 0.0277(5) Uani d . 1 . .
    H H14 0.1523 0.4964 0.6100 0.033 Uiso calc R 1 . .
    C C15 0.03820(17) 0.59043(18) 0.64288(8) 0.0284(5) Uani d . 1 . .
    H H15 -0.0358 0.6031 0.6443 0.034 Uiso calc R 1 . .
    C C16 0.10612(18) 0.65628(18) 0.67577(8) 0.0282(5) Uani d . 1 . .
    H H16 0.1797 0.6427 0.6724 0.034 Uiso calc R 1 . .
    C C17 -0.03553(16) 0.75976(18) 0.72429(8) 0.0305(5) Uani d . 1 . .
    H H17A -0.0717 0.6910 0.7383 0.037 Uiso calc R 1 . .
    H H17B -0.0739 0.7882 0.6914 0.037 Uiso calc R 1 . .
    C C18 -0.02940(18) 0.85123(19) 0.76908(9) 0.0363(6) Uani d . 1 . .
    H H18A -0.0828 0.8376 0.7982 0.044 Uiso calc R 1 . .
    H H18B -0.0410 0.9277 0.7531 0.044 Uiso calc R 1 . .
    C C19 0.08212(17) 0.84082(19) 0.79260(8) 0.0358(6) Uani d . 1 . .
    H H19A 0.1061 0.9139 0.8086 0.043 Uiso calc R 1 . .
    H H19B 0.0855 0.7813 0.8215 0.043 Uiso calc R 1 . .
    C C20 0.14812(18) 0.80835(18) 0.74275(8) 0.0340(6) Uani d . 1 . .
    H H20A 0.1689 0.8764 0.7212 0.041 Uiso calc R 1 . .
    H H20B 0.2124 0.7665 0.7540 0.041 Uiso calc R 1 . .
loop_
    _atom_site_aniso_label
    _atom_site_aniso_U_11
    _atom_site_aniso_U_22
    _atom_site_aniso_U_33
    _atom_site_aniso_U_12
    _atom_site_aniso_U_13
    _atom_site_aniso_U_23
    O1 0.0281(9) 0.0392(9) 0.0264(7) 0.0026(7) -0.0026(6) -0.0084(6)
    N1 0.0432(14) 0.0531(14) 0.0466(12) -0.0001(11) -0.0019(10) -0.0186(11)
    N2 0.0464(14) 0.0491(13) 0.0385(11) 0.0012(11) 0.0056(10) -0.0111(10)
    N3 0.0351(13) 0.0421(13) 0.0342(10) -0.0013(9) 0.0022(9) -0.0045(9)
    N4 0.0303(11) 0.0320(10) 0.0205(8) -0.0010(8) 0.0004(7) -0.0002(8)
    C1 0.0395(15) 0.0351(14) 0.0248(11) 0.0029(11) -0.0006(10) -0.0078(10)
    C2 0.0336(13) 0.0321(13) 0.0209(10) 0.0020(10) -0.0007(9) -0.0024(9)
    C3 0.0420(16) 0.0339(13) 0.0235(11) -0.0008(11) -0.0009(10) -0.0051(10)
    C4 0.0301(13) 0.0298(12) 0.0189(10) -0.0005(10) 0.0019(9) 0.0018(9)
    C5 0.0296(13) 0.0311(12) 0.0209(10) -0.0003(10) -0.0004(9) -0.0043(9)
    C6 0.0302(13) 0.0322(13) 0.0190(10) -0.0019(10) -0.0025(9) 0.0019(9)
    C7 0.0266(13) 0.0306(13) 0.0201(10) 0.0006(9) -0.0002(9) -0.0015(9)
    C8 0.0336(13) 0.0380(13) 0.0272(11) -0.0014(11) 0.0024(10) 0.0029(10)
    C9 0.0370(14) 0.0325(13) 0.0267(11) 0.0030(10) -0.0020(10) 0.0019(10)
    C10 0.0343(15) 0.0283(13) 0.0197(10) -0.0018(10) 0.0042(10) -0.0035(9)
    C11 0.0291(13) 0.0382(14) 0.0211(10) 0.0005(10) -0.0004(9) -0.0017(10)
    C12 0.0308(13) 0.0356(13) 0.0212(10) -0.0004(10) 0.0017(9) 0.0004(9)
    C13 0.0328(13) 0.0339(13) 0.0204(10) 0.0013(10) 0.0011(9) -0.0007(9)
    C14 0.0337(13) 0.0308(12) 0.0186(10) -0.0008(10) 0.0022(9) 0.0030(9)
    C15 0.0336(13) 0.0327(13) 0.0190(10) 0.0002(10) 0.0015(9) 0.0008(9)
    C16 0.0341(13) 0.0303(12) 0.0200(10) 0.0023(10) 0.0048(9) 0.0029(9)
    C17 0.0330(14) 0.0359(13) 0.0225(10) 0.0031(10) 0.0002(9) -0.0008(9)
    C18 0.0490(16) 0.0341(13) 0.0258(11) 0.0033(11) -0.0010(11) -0.0045(10)
    C19 0.0451(16) 0.0352(13) 0.0270(11) 0.0002(11) -0.0043(10) -0.0071(10)
    C20 0.0440(15) 0.0324(13) 0.0257(11) -0.0062(11) -0.0058(10) -0.0020(10)
_geom_special_details
;
All e.s.d.'s (except the e.s.d. in the dihedral angle between two l.s. planes)
are estimated using the full covariance matrix. The cell e.s.d.'s are taken
into account individually in the estimation of e.s.d.'s in distances, angles
and torsion angles; correlations between e.s.d.'s in cell parameters are only
used when they are defined by crystal symmetry. An approximate (isotropic)
treatment of cell e.s.d.'s is used for estimating e.s.d.'s involving l.s.
planes.
;
loop_
    _geom_bond_atom_site_label_1
    _geom_bond_atom_site_label_2
    _geom_bond_site_symmetry_2
    _geom_bond_distance
    _geom_bond_publ_flag
    O1 C6 . 1.351(2) ?
    O1 C5 . 1.486(2) ?
    N1 C1 . 1.155(3) ?
    N2 C3 . 1.159(3) ?
    N3 C10 . 1.164(3) ?
    N4 C16 . 1.306(2) ?
    N4 C20 . 1.480(3) ?
    N4 C17 . 1.481(3) ?
    C1 C2 . 1.424(3) ?
    C2 C6 . 1.388(3) ?
    C2 C3 . 1.414(3) ?
    C4 C11 . 1.374(3) ?
    C4 C7 . 1.417(3) ?
    C4 C5 . 1.512(3) ?
    C5 C8 . 1.519(3) ?
    C5 C9 . 1.522(3) ?
    C6 C7 . 1.401(3) ?
    C7 C10 . 1.408(3) ?
    C8 H8A . 0.9800 ?
    C8 H8B . 0.9800 ?
    C8 H8C . 0.9800 ?
    C9 H9A . 0.9800 ?
    C9 H9B . 0.9800 ?
    C9 H9C . 0.9800 ?
    C11 C12 . 1.410(3) ?
    C11 H11 . 0.9500 ?
    C12 C13 . 1.369(3) ?
    C12 H12 . 0.9500 ?
    C13 C14 . 1.407(3) ?
    C13 H13 . 0.9500 ?
    C14 C15 . 1.369(3) ?
    C14 H14 . 0.9500 ?
    C15 C16 . 1.404(3) ?
    C15 H15 . 0.9500 ?
    C16 H16 . 0.9500 ?
    C17 C18 . 1.528(3) ?
    C17 H17A . 0.9900 ?
    C17 H17B . 0.9900 ?
    C18 C19 . 1.529(3) ?
    C18 H18A . 0.9900 ?
    C18 H18B . 0.9900 ?
    C19 C20 . 1.516(3) ?
    C19 H19A . 0.9900 ?
    C19 H19B . 0.9900 ?
    C20 H20A . 0.9900 ?
    C20 H20B . 0.9900 ?
loop_
    _geom_angle_atom_site_label_1
    _geom_angle_atom_site_label_2
    _geom_angle_atom_site_label_3
    _geom_angle_site_symmetry_1
    _geom_angle_site_symmetry_3
    _geom_angle
    _geom_angle_publ_flag
    C6 O1 C5 . . 109.54(15) ?
    C16 N4 C20 . . 124.81(18) ?
    C16 N4 C17 . . 124.30(17) ?
    C20 N4 C17 . . 110.87(16) ?
    N1 C1 C2 . . 179.2(2) ?
    C6 C2 C3 . . 119.7(2) ?
    C6 C2 C1 . . 121.06(19) ?
    C3 C2 C1 . . 119.22(19) ?
    N2 C3 C2 . . 178.5(2) ?
    C11 C4 C7 . . 126.6(2) ?
    C11 C4 C5 . . 127.16(18) ?
    C7 C4 C5 . . 106.25(17) ?
    O1 C5 C4 . . 103.67(15) ?
    O1 C5 C8 . . 105.46(15) ?
    C4 C5 C8 . . 113.37(17) ?
    O1 C5 C9 . . 105.15(16) ?
    C4 C5 C9 . . 112.87(16) ?
    C8 C5 C9 . . 114.97(17) ?
    O1 C6 C2 . . 117.11(18) ?
    O1 C6 C7 . . 110.58(17) ?
    C2 C6 C7 . . 132.3(2) ?
    C6 C7 C10 . . 124.89(18) ?
    C6 C7 C4 . . 109.84(18) ?
    C10 C7 C4 . . 124.96(18) ?
    C5 C8 H8A . . 109.5 ?
    C5 C8 H8B . . 109.5 ?
    H8A C8 H8B . . 109.5 ?
    C5 C8 H8C . . 109.5 ?
    H8A C8 H8C . . 109.5 ?
    H8B C8 H8C . . 109.5 ?
    C5 C9 H9A . . 109.5 ?
    C5 C9 H9B . . 109.5 ?
    H9A C9 H9B . . 109.5 ?
    C5 C9 H9C . . 109.5 ?
    H9A C9 H9C . . 109.5 ?
    H9B C9 H9C . . 109.5 ?
    N3 C10 C7 . . 177.4(2) ?
    C4 C11 C12 . . 126.8(2) ?
    C4 C11 H11 . . 116.6 ?
    C12 C11 H11 . . 116.6 ?
    C13 C12 C11 . . 126.1(2) ?
    C13 C12 H12 . . 116.9 ?
    C11 C12 H12 . . 116.9 ?
    C12 C13 C14 . . 122.1(2) ?
    C12 C13 H13 . . 118.9 ?
    C14 C13 H13 . . 118.9 ?
    C15 C14 C13 . . 126.4(2) ?
    C15 C14 H14 . . 116.8 ?
    C13 C14 H14 . . 116.8 ?
    C14 C15 C16 . . 120.2(2) ?
    C14 C15 H15 . . 119.9 ?
    C16 C15 H15 . . 119.9 ?
    N4 C16 C15 . . 125.1(2) ?
    N4 C16 H16 . . 117.5 ?
    C15 C16 H16 . . 117.5 ?
    N4 C17 C18 . . 104.45(16) ?
    N4 C17 H17A . . 110.9 ?
    C18 C17 H17A . . 110.9 ?
    N4 C17 H17B . . 110.9 ?
    C18 C17 H17B . . 110.9 ?
    H17A C17 H17B . . 108.9 ?
    C17 C18 C19 . . 104.71(17) ?
    C17 C18 H18A . . 110.8 ?
    C19 C18 H18A . . 110.8 ?
    C17 C18 H18B . . 110.8 ?
    C19 C18 H18B . . 110.8 ?
    H18A C18 H18B . . 108.9 ?
    C20 C19 C18 . . 103.61(17) ?
    C20 C19 H19A . . 111.0 ?
    C18 C19 H19A . . 111.0 ?
    C20 C19 H19B . . 111.0 ?
    C18 C19 H19B . . 111.0 ?
    H19A C19 H19B . . 109.0 ?
    N4 C20 C19 . . 102.91(17) ?
    N4 C20 H20A . . 111.2 ?
    C19 C20 H20A . . 111.2 ?
    N4 C20 H20B . . 111.2 ?
    C19 C20 H20B . . 111.2 ?
    H20A C20 H20B . . 109.1 ?
loop_
    _geom_torsion_atom_site_label_1
    _geom_torsion_atom_site_label_2
    _geom_torsion_atom_site_label_3
    _geom_torsion_atom_site_label_4
    _geom_torsion_site_symmetry_1
    _geom_torsion_site_symmetry_2
    _geom_torsion_site_symmetry_3
    _geom_torsion_site_symmetry_4
    _geom_torsion
    _geom_torsion_publ_flag
    C6 O1 C5 C4 . . . . -3.51(19) ?
    C6 O1 C5 C8 . . . . -122.90(17) ?
    C6 O1 C5 C9 . . . . 115.19(17) ?
    C11 C4 C5 O1 . . . . -176.05(18) ?
    C7 C4 C5 O1 . . . . 2.9(2) ?
    C11 C4 C5 C8 . . . . -62.2(3) ?
    C7 C4 C5 C8 . . . . 116.70(18) ?
    C11 C4 C5 C9 . . . . 70.7(3) ?
    C7 C4 C5 C9 . . . . -110.35(18) ?
    C5 O1 C6 C2 . . . . -178.33(17) ?
    C5 O1 C6 C7 . . . . 2.8(2) ?
    C3 C2 C6 O1 . . . . -10.6(3) ?
    C1 C2 C6 O1 . . . . 170.85(18) ?
    C3 C2 C6 C7 . . . . 168.0(2) ?
    C1 C2 C6 C7 . . . . -10.6(3) ?
    O1 C6 C7 C10 . . . . 173.07(18) ?
    C2 C6 C7 C10 . . . . -5.5(4) ?
    O1 C6 C7 C4 . . . . -0.9(2) ?
    C2 C6 C7 C4 . . . . -179.5(2) ?
    C11 C4 C7 C6 . . . . 177.55(19) ?
    C5 C4 C7 C6 . . . . -1.4(2) ?
    C11 C4 C7 C10 . . . . 3.6(3) ?
    C5 C4 C7 C10 . . . . -175.33(18) ?
    C7 C4 C11 C12 . . . . 178.9(2) ?
    C5 C4 C11 C12 . . . . -2.4(3) ?
    C4 C11 C12 C13 . . . . 179.6(2) ?
    C11 C12 C13 C14 . . . . -178.23(19) ?
    C12 C13 C14 C15 . . . . -179.8(2) ?
    C13 C14 C15 C16 . . . . -177.29(19) ?
    C20 N4 C16 C15 . . . . -176.28(19) ?
    C17 N4 C16 C15 . . . . 5.4(3) ?
    C14 C15 C16 N4 . . . . -178.18(19) ?
    C16 N4 C17 C18 . . . . 176.39(18) ?
    C20 N4 C17 C18 . . . . -2.2(2) ?
    N4 C17 C18 C19 . . . . -20.2(2) ?
    C17 C18 C19 C20 . . . . 34.8(2) ?
    C16 N4 C20 C19 . . . . -154.84(18) ?
    C17 N4 C20 C19 . . . . 23.7(2) ?
    C18 C19 C20 N4 . . . . -35.4(2) ?
loop_
    _geom_hbond_atom_site_label_D
    _geom_hbond_atom_site_label_H
    _geom_hbond_atom_site_label_A
    _geom_hbond_site_symmetry_A
    _geom_hbond_distance_DH
    _geom_hbond_distance_HA
    _geom_hbond_distance_DA
    _geom_hbond_angle_DHA
    _geom_hbond_publ_flag
    C12 H12 N3 4_556 0.95 2.49 3.379(3) 156 yes
    C17 H17A N1 7_566 0.99 2.61 3.402(3) 137 yes
    C20 H20B N2 7_566 0.99 2.56 3.316(3) 133 yes
