# Supplementary material for: 2-{3-Cyano-5,5-dimethyl-4-[6-(pyrrol­i­din-1-yl)hexa-1,3,5-trien­yl]-2,5-dihydro-2-furylidene}malononitrile
Source: Acta Crystallogr Sect E Struct Rep Online. 2008 Sep 27;64(Pt 10):o2036–7. doi: 10.1107/S1600536808028110 (PMC2959365; doi:10.1107/S1600536808028110)
Supplement: Supplementary file 2 [file e-64-o2036-Isup2.hkl]

#
# h,k,l, Fc-squared, Fo-squared, sigma(Fo-squared) and status flag
#
data_I
_shelx_title ' pipsr_run1-1   P bca  RELABELLED JUNE 5th'
_shelx_refln_list_code          4
_shelx_F_calc_maximum      183.68
_exptl_crystal_F_000      1408.00
_reflns_d_resolution_high  0.7990
 
loop_
 _symmetry_equiv_pos_as_xyz
 'x, y, z'
 '-x+1/2, -y, z+1/2'
 '-x, y+1/2, -z+1/2'
 'x+1/2, -y+1/2, -z'
 '-x, -y, -z'
 'x-1/2, y, -z-1/2'
 'x, -y-1/2, z-1/2'
 '-x-1/2, y-1/2, z'
 
_cell_length_a    12.6766
_cell_length_b    11.7603
_cell_length_c    24.1640
_cell_angle_alpha  90.000
_cell_angle_beta   90.000
_cell_angle_gamma  90.000
 
_shelx_F_squared_multiplier     1.000
 
loop_
 _refln_index_h
 _refln_index_k
 _refln_index_l
 _refln_F_squared_calc
 _refln_F_squared_meas
 _refln_F_squared_sigma
 _refln_observed_status
   4   0   0     2700.28     2705.29    110.05 o
   2   1   0      446.20      377.96     10.67 o
   4   1   0     2036.97     2129.98     78.41 o
   6   1   0    11071.95    12986.74    873.06 o
   8   1   0     2719.82     3094.22    130.07 o
   2   2   0        2.86       -3.57      6.63 o
   4   2   0      541.89      550.80     26.32 o
   6   2   0      161.91      154.45     18.95 o
   8   2   0        0.05        2.06     22.43 o
  10   2   0      277.77      293.98     35.58 o
  12   2   0       18.41      -22.63     52.94 o
   2   3   0     3433.00     3305.80     68.49 o
   4   3   0       13.25       10.80      9.13 o
   6   3   0       38.87       39.06     10.93 o
   8   3   0      685.49      724.66     28.87 o
  10   3   0       26.46       -4.41     32.21 o
  12   3   0      201.84      211.68     61.71 o
  14   3   0       68.39       -4.48     54.91 o
   0   4   0    17803.54    18492.46    521.33 o
   2   4   0     3056.76     3013.26     73.67 o
   4   4   0       12.10       13.85      9.68 o
   6   4   0     1081.13     1095.51     43.07 o
   8   4   0       97.33      107.61     25.03 o
  10   4   0     1742.69     1945.59    159.88 o
  12   4   0      137.29      149.13     65.03 o
  14   4   0      410.30      371.16     71.17 o
   2   5   0     1111.50      965.68     28.96 o
   4   5   0      254.68      256.11     32.10 o
   6   5   0      417.31      522.05     32.84 o
   8   5   0       31.41       36.04     12.72 o
  10   5   0      330.80      381.28     33.43 o
  12   5   0     1543.60     1353.38    121.76 o
  14   5   0       21.79       41.46     66.04 o
   0   6   0     1200.42     1260.71     89.90 o
   2   6   0      135.59      144.38     16.73 o
   4   6   0     4657.69     4713.76    114.12 o
   6   6   0       54.90       44.02     16.28 o
   8   6   0      344.16      345.00     23.38 o
  10   6   0      286.94      312.20     41.80 o
  12   6   0      138.63       72.27     71.58 o
  14   6   0      370.06      267.52     75.76 o
   2   7   0     1455.05     1355.09     52.53 o
   4   7   0      297.15      310.27     22.27 o
   6   7   0      262.81      251.41     24.87 o
   8   7   0      166.35      153.11     39.70 o
  10   7   0        0.03      -36.52     36.52 o
  12   7   0        1.52        2.33     34.44 o
   0   8   0        0.44      -33.46     33.46 o
   2   8   0      191.49      172.85     33.63 o
   4   8   0       19.63      -19.84     23.09 o
   6   8   0     1877.84     1874.65     79.70 o
   8   8   0       82.09      113.17     39.84 o
  10   8   0      163.78      183.90     43.45 o
  12   8   0        1.32      -25.72     36.71 o
   2   9   0     2701.64     2800.70     93.24 o
   4   9   0        0.66      -17.34     29.29 o
   6   9   0       95.12       74.88     34.71 o
   8   9   0     1672.12     1407.48    118.55 o
  10   9   0     1842.86     1626.13     93.80 o
  12   9   0      376.79      417.84     67.83 o
   0  10   0      476.66      594.57     82.38 o
   2  10   0     1069.11     1075.14     68.37 o
   4  10   0        5.12      -32.79     32.79 o
   6  10   0       59.74      105.90     44.17 o
   8  10   0        6.29      -11.88     44.21 o
  10  10   0      181.84      173.13     50.39 o
   2  11   0       40.05       20.76     32.38 o
   4  11   0      299.21      374.58     57.19 o
   6  11   0       23.68      -39.41     67.53 o
   8  11   0      435.25      410.04     76.99 o
  10  11   0        5.80       70.48     50.83 o
   0  12   0      273.65      360.43     57.10 o
   2  12   0        1.46      -29.80     39.22 o
   4  12   0      281.81      234.32     93.45 o
   6  12   0      249.79      116.63     53.13 o
   8  12   0      187.12      257.62    124.10 o
   2  13   0       37.24       97.56     42.83 o
   4  13   0     2171.45     2174.05    411.31 o
   6  13   0      390.87      396.85     90.77 o
   0  14   0     1287.21     1399.04    133.48 o
   2  14   0      642.47      753.22    138.93 o
   4  14   0       42.95       81.49     55.98 o
   2   1   1     5300.42     4573.39     86.70 o
   3   1   1    16968.38    17710.04    315.10 o
   4   1   1     1014.74     1030.45     19.92 o
   5   1   1     1883.37     1844.98     41.89 o
   6   1   1     2652.29     2894.47     64.30 o
   7   1   1      380.95      367.34     15.48 o
   8   1   1      132.48      142.82     22.53 o
   9   1   1       41.68       63.35     24.92 o
  10   1   1      300.03      287.82     34.45 o
  11   1   1      933.63      994.88     58.79 o
   2   2   1     2879.56     2550.29     40.01 o
   3   2   1      253.68      323.98     16.29 o
   4   2   1      300.37      327.79      8.98 o
   5   2   1       10.94       12.77      7.69 o
   6   2   1     2251.02     2547.16     53.95 o
   7   2   1      403.52      466.70     17.57 o
   8   2   1     1621.21     1571.10     46.08 o
   9   2   1      337.91      438.86     25.63 o
  10   2   1      195.14      183.05     22.90 o
  11   2   1      270.15      324.84     25.63 o
  12   2   1       94.22       84.65     52.27 o
  13   2   1        0.01      -13.55     53.52 o
  14   2   1      155.88       13.10     55.03 o
   1   3   1      385.12      443.99     10.85 o
   2   3   1     5435.85     5170.41     76.72 o
   3   3   1     3223.34     3028.06     47.66 o
   4   3   1      479.17      443.86     12.57 o
   5   3   1     2783.77     2889.40     54.31 o
   6   3   1      480.56      556.01     18.49 o
   7   3   1       61.07       56.07     10.28 o
   8   3   1      599.05      688.65     23.49 o
   9   3   1        4.61       22.60     14.62 o
  10   3   1     1141.28     1224.51     38.47 o
  11   3   1      243.67      269.02     31.22 o
  12   3   1      250.33      267.64     68.91 o
  13   3   1       44.68       12.39     40.55 o
  14   3   1       54.63       63.52     57.77 o
  15   3   1        0.29      -51.56     51.56 o
   0   4   1    21565.12    22984.09    457.70 o
   1   4   1     1522.46     1383.59     22.91 o
   2   4   1      277.34      288.91     10.89 o
   3   4   1        0.68       -0.54      7.14 o
   4   4   1       90.05       84.21      9.69 o
   5   4   1      155.96      163.67     10.55 o
   6   4   1      257.76      302.55     15.80 o
   7   4   1       25.90       30.93      7.36 o
   8   4   1        4.11      -10.89     10.89 o
   9   4   1       10.17        0.27     15.20 o
  10   4   1      527.64      621.72     39.75 o
  11   4   1      179.41      171.13     29.48 o
  12   4   1        3.51      -10.98     42.06 o
  13   4   1       67.17       29.23     44.00 o
  14   4   1       22.37       66.89     42.71 o
  15   4   1        3.67      -54.95     54.95 o
   1   5   1     1203.57     1153.58     22.33 o
   2   5   1      445.59      506.45     14.49 o
   3   5   1      877.27      868.20     21.83 o
   4   5   1     3088.35     3118.03     57.12 o
   5   5   1      342.82      347.28     13.89 o
   6   5   1      271.93      272.50     12.92 o
   7   5   1        0.06      -10.23     10.99 o
   8   5   1      894.56      912.60     25.84 o
   9   5   1     1259.07     1258.83     37.67 o
  10   5   1      156.26      130.35     19.83 o
  11   5   1      308.94      192.12     47.80 o
  12   5   1       14.86      -45.23     45.23 o
  13   5   1       31.58      -39.36     45.02 o
  14   5   1        0.35      -43.46     43.46 o
   0   6   1     1760.07     1756.41     48.89 o
   1   6   1       39.26       34.35     12.39 o
   2   6   1      109.56      114.05     12.72 o
   3   6   1     4039.03     4066.06     70.33 o
   4   6   1      243.81      233.05     13.04 o
   5   6   1        4.44       -8.80      8.80 o
   6   6   1        1.56       -6.25      9.12 o
   7   6   1        0.68      -12.69     12.69 o
   8   6   1      249.05      252.11     16.42 o
   9   6   1     1659.63     1634.09     54.24 o
  10   6   1       42.29        9.56     24.36 o
  11   6   1      517.15      463.33     32.55 o
  12   6   1      232.87      206.82    127.34 o
  13   6   1      195.68      147.35     31.18 o
  14   6   1        1.33      -48.51     48.51 o
   1   7   1        1.33      -12.94     12.94 o
   2   7   1       42.99       38.24     13.59 o
   3   7   1      878.48      919.64     26.07 o
   4   7   1      262.51      252.33     15.23 o
   5   7   1     2368.10     2438.67     46.54 o
   6   7   1      298.90      319.94     17.69 o
   7   7   1      868.57      886.65     31.29 o
   8   7   1       31.84       17.71     25.83 o
   9   7   1      987.62      945.43     74.34 o
  10   7   1      339.59      320.00     43.00 o
  11   7   1        0.79      -16.91     36.28 o
  12   7   1        0.23      -10.03     24.50 o
  13   7   1       22.06      -16.06     51.86 o
   0   8   1     1483.70     1397.23     62.78 o
   1   8   1      841.30      805.94     27.15 o
   2   8   1      132.58      132.96     17.08 o
   3   8   1     1225.13     1267.42     33.35 o
   4   8   1      414.44      413.28     20.96 o
   5   8   1        2.78       -2.93     16.30 o
   6   8   1      483.83      457.24     26.94 o
   7   8   1      454.66      454.04     31.24 o
   8   8   1       43.85       45.15     27.63 o
   9   8   1     1071.94      975.67     48.39 o
  10   8   1       17.77       17.74     28.27 o
  11   8   1       23.87        3.40     27.39 o
  12   8   1        7.03       22.60     30.85 o
  13   8   1      157.80      144.66     35.87 o
   1   9   1       10.73       -6.52     19.68 o
   2   9   1       52.44       19.15     19.31 o
   3   9   1       20.76        6.03     18.48 o
   4   9   1      647.72      643.25     28.94 o
   5   9   1       27.35       17.35     32.07 o
   6   9   1      357.43      385.70     30.02 o
   7   9   1       72.99       32.81     28.22 o
   8   9   1        6.71      -12.08     29.12 o
   9   9   1      105.81      105.93     31.34 o
  10   9   1       89.54       71.55     31.75 o
  11   9   1      111.99      101.45     30.58 o
  12   9   1       55.46       75.69     32.99 o
   0  10   1       14.25       -4.29     30.56 o
   1  10   1      395.45      424.46     26.63 o
   2  10   1        0.04      -21.39     21.39 o
   3  10   1      174.38      168.29     23.38 o
   4  10   1      319.75      410.62     35.95 o
   5  10   1        6.06      -18.50     24.18 o
   6  10   1      195.21      145.38     34.00 o
   7  10   1        0.49       12.30     30.21 o
   8  10   1      228.90      234.48     34.48 o
   9  10   1      122.86       86.08     32.66 o
  10  10   1        3.11      -31.53     31.53 o
  11  10   1       23.04       43.01     36.67 o
   1  11   1       14.59        7.30     22.12 o
   2  11   1       62.12       23.76     23.16 o
   3  11   1      136.89      168.32     27.92 o
   4  11   1       63.62       65.79     26.44 o
   5  11   1        9.51      -21.88     55.25 o
   6  11   1       82.39       55.38     32.98 o
   7  11   1       18.43       13.02     35.47 o
   8  11   1       66.85       42.10     49.24 o
   9  11   1       70.77       50.92     34.34 o
  10  11   1       16.67      -11.40     37.68 o
   0  12   1      169.39      194.72     62.23 o
   1  12   1      631.20      726.16     46.02 o
   2  12   1      528.22      655.49     60.09 o
   3  12   1       57.40       71.46     27.99 o
   4  12   1      109.55       74.44     31.63 o
   5  12   1        0.42      -10.04     33.31 o
   6  12   1      131.29       77.48     36.43 o
   7  12   1      110.45      110.34     36.51 o
   8  12   1       16.38        0.62     35.28 o
   9  12   1        9.96       37.31     41.93 o
   1  13   1      101.20      122.19     30.62 o
   2  13   1      355.96      449.22     35.44 o
   3  13   1        5.17       26.81     31.69 o
   4  13   1      236.57      247.05     48.28 o
   5  13   1        0.09      -31.28     35.59 o
   6  13   1       23.49       82.61     38.08 o
   7  13   1       43.75       60.22     39.94 o
   0  14   1      211.83      329.84     60.38 o
   1  14   1        0.03       64.70     42.12 o
   2  14   1       18.08       61.46     52.71 o
   3  14   1      114.29       34.20     43.71 o
   4  14   1       61.35       41.04     39.44 o
   2   0   2     8507.45     7984.77    260.40 o
   3   0   2    20956.89    21874.61   1480.64 o
   4   0   2    10157.20    10173.58    331.92 o
   5   0   2        4.20       19.80     10.15 o
   6   0   2     1931.95     2040.08     99.97 o
   7   0   2       12.30       20.56     14.70 o
   8   0   2      574.77      796.89     57.24 o
   9   0   2       81.76       31.71     34.69 o
  10   0   2      655.47      671.60     47.62 o
  11   0   2     2139.52     2246.23    102.66 o
   2   1   2    28392.88    32119.13    543.29 o
   3   1   2     1502.67     1325.31     39.71 o
   4   1   2       86.76       66.52      6.16 o
   5   1   2      615.52      588.60     16.99 o
   6   1   2      585.47      626.90     34.99 o
   7   1   2      413.10      481.24     21.24 o
   8   1   2      426.42      463.01     21.00 o
   9   1   2      117.33      136.77     19.41 o
  10   1   2      764.54      831.24     76.51 o
  11   1   2      535.84      529.50     35.14 o
  12   1   2      324.09      299.61     57.72 o
   0   2   2        4.82       -1.15      5.98 o
   1   2   2      574.16      554.84     11.09 o
   2   2   2     4286.27     3711.55     55.13 o
   3   2   2        4.23        5.99      3.47 o
   4   2   2     3564.30     3474.36     60.91 o
   5   2   2     2057.28     1938.24     41.95 o
   6   2   2       50.61       86.54     11.73 o
   7   2   2      219.15      289.10     15.58 o
   8   2   2      419.77      455.90     24.26 o
   9   2   2     1582.59     1718.17     45.06 o
  10   2   2       36.88       58.99     15.25 o
  11   2   2      280.88      303.60     37.68 o
  12   2   2       89.17       19.99     55.60 o
  13   2   2        5.79      -36.86     56.16 o
  14   2   2       62.28      -15.74     55.94 o
  15   2   2        0.01      -51.68     51.68 o
   1   3   2     1282.58     1208.21     20.23 o
   2   3   2       21.45       21.55      4.85 o
   3   3   2     1070.42      926.07     17.60 o
   4   3   2     2419.39     2416.94     43.72 o
   5   3   2      351.62      498.89     26.62 o
   6   3   2      951.79      920.55     24.81 o
   7   3   2       74.17       65.31      9.54 o
   8   3   2       79.99       97.05     13.49 o
   9   3   2       73.03      112.84     19.02 o
  10   3   2       93.08       34.80     17.71 o
  11   3   2      372.99      412.99     24.99 o
  12   3   2       12.62      -38.64     38.64 o
  13   3   2      156.54      143.05     63.65 o
  14   3   2        1.10      -40.77     58.68 o
  15   3   2        8.23      -53.52     53.52 o
   0   4   2     2473.89     2214.31     66.55 o
   1   4   2     2717.34     2529.13     38.36 o
   2   4   2      131.07      124.53      8.33 o
   3   4   2     1949.06     1945.00     35.50 o
   4   4   2        7.12       -6.64      8.76 o
   5   4   2       84.89      107.87     10.98 o
   6   4   2      107.24      123.58     10.45 o
   7   4   2      163.95      145.50     12.25 o
   8   4   2     1512.29     1605.98     36.91 o
   9   4   2        1.91       -8.20     15.10 o
  10   4   2      104.66      150.52     38.46 o
  11   4   2       68.58       45.04     32.79 o
  12   4   2        0.20      -27.37     27.37 o
  13   4   2        2.12      -42.55     42.55 o
  14   4   2      143.17      115.76     46.30 o
  15   4   2      120.08       -7.35     61.23 o
   1   5   2     2410.94     2450.58     42.27 o
   2   5   2       65.81       56.78      9.66 o
   3   5   2      699.41      740.90     19.28 o
   4   5   2        7.27       -6.97      6.97 o
   5   5   2     2372.13     2482.49     46.87 o
   6   5   2       10.55       -1.53      9.86 o
   7   5   2     1510.14     1570.98     33.31 o
   8   5   2       12.13       21.08     10.62 o
   9   5   2      290.88      303.48     22.44 o
  10   5   2       49.54        0.09     28.97 o
  11   5   2      346.10      302.18     50.15 o
  12   5   2       31.35       41.31     29.68 o
  13   5   2      151.35      164.03     31.23 o
  14   5   2       35.97       -5.87     44.85 o
   0   6   2      798.10      869.67     42.88 o
   1   6   2     4207.52     4314.83     74.37 o
   2   6   2        5.74       14.73     11.00 o
   3   6   2      929.11      910.44     22.31 o
   4   6   2      125.20      142.49     12.06 o
   5   6   2      379.31      420.68     16.66 o
   6   6   2      166.80      192.55     14.42 o
   7   6   2      131.18      109.12     13.66 o
   8   6   2      160.20      142.02     16.03 o
   9   6   2      486.37      463.70     29.24 o
  10   6   2       71.72       56.62     24.94 o
  11   6   2      157.50      135.94     26.85 o
  12   6   2        4.03      -15.22     48.51 o
  13   6   2       68.79       24.06     42.36 o
  14   6   2       17.22      -10.91     47.78 o
   1   7   2     1454.54     1506.19     34.56 o
   2   7   2      744.67      749.04     23.39 o
   3   7   2      722.08      778.10     22.99 o
   4   7   2        1.38      -12.86     12.86 o
   5   7   2      769.24      840.08     23.91 o
   6   7   2      342.13      359.03     19.21 o
   7   7   2        2.54      -13.59     13.59 o
   8   7   2      368.47      322.71     30.77 o
   9   7   2      346.14      320.04     31.28 o
  10   7   2       21.54        6.26     26.49 o
  11   7   2        0.86        3.41     25.36 o
  12   7   2       68.06       42.02     34.36 o
  13   7   2        0.11      -30.87     51.08 o
   0   8   2       16.01       11.33     26.61 o
   1   8   2     1670.69     1647.82     40.73 o
   2   8   2      969.87      982.04     28.83 o
   3   8   2      217.75      243.92     18.72 o
   4   8   2       48.90       35.44     16.99 o
   5   8   2      159.59      120.60     20.68 o
   6   8   2       11.44       -0.05     21.13 o
   7   8   2      293.29      296.22     28.54 o
   8   8   2      332.42      268.68     32.54 o
   9   8   2     1565.90     1386.03     58.07 o
  10   8   2        5.55      -27.92     27.92 o
  11   8   2      538.63      528.11     63.03 o
  12   8   2        5.10      -34.21     34.21 o
  13   8   2        0.27      -11.50     33.46 o
   1   9   2       14.87       20.60     19.99 o
   2   9   2      261.13      237.43     21.78 o
   3   9   2        0.03      -11.91     18.42 o
   4   9   2      257.28      220.40     23.36 o
   5   9   2       36.03        1.84     22.10 o
   6   9   2      232.72      168.67     25.30 o
   7   9   2      161.11      136.54     30.39 o
   8   9   2      729.49      681.91     42.40 o
   9   9   2      659.28      546.36     43.19 o
  10   9   2       26.22       28.88     34.07 o
  11   9   2       65.02       61.56     30.45 o
  12   9   2       89.76       82.14     33.03 o
   0  10   2      649.75      627.52     47.11 o
   1  10   2      307.81      299.18     25.02 o
   2  10   2      280.63      302.55     26.29 o
   3  10   2       20.03        4.30     21.67 o
   4  10   2      134.75      133.81     26.07 o
   5  10   2       27.19       -5.31     25.75 o
   6  10   2        1.09      -28.90     28.90 o
   7  10   2       29.04       39.16     30.54 o
   8  10   2      181.15      141.06     36.38 o
   9  10   2       52.48       25.99     32.32 o
  10  10   2        1.38      -21.94     31.53 o
  11  10   2       34.19       14.43     43.45 o
   1  11   2        2.73      -21.72     21.72 o
   2  11   2        1.38      -22.27     22.27 o
   3  11   2      210.51      233.34     28.55 o
   4  11   2       15.26       51.79     26.36 o
   5  11   2      303.96      367.84     52.25 o
   6  11   2      377.29      373.27     47.85 o
   7  11   2      113.69      168.20     35.35 o
   8  11   2      243.70      205.11     36.88 o
   9  11   2       37.37       -5.92     41.11 o
  10  11   2      230.08      247.32     40.99 o
   0  12   2     1382.08     1468.89     87.55 o
   1  12   2        8.79      -17.20     25.75 o
   2  12   2      479.89      554.82     48.37 o
   3  12   2      142.64      139.88     30.45 o
   4  12   2      261.41      328.77     35.72 o
   5  12   2        8.61      -17.62     33.47 o
   6  12   2      486.11      514.23     44.22 o
   7  12   2        0.01      -12.53     34.08 o
   8  12   2       45.80      145.70     38.06 o
   9  12   2       36.96       21.24     61.76 o
   1  13   2       15.24       10.34     31.48 o
   2  13   2        0.57      -10.32     28.50 o
   3  13   2        5.22       19.56     31.63 o
   4  13   2      188.04      128.58     38.47 o
   5  13   2      428.42      465.95     66.97 o
   6  13   2       50.08       68.72     38.03 o
   7  13   2       62.07       21.85     38.02 o
   0  14   2      254.67      395.67     62.61 o
   1  14   2       27.61       89.83     38.09 o
   2  14   2      283.33      310.54     49.40 o
   3  14   2       24.30       -1.37     44.12 o
   4  14   2        1.88      -28.60     38.65 o
   1   1   3     1778.50     1604.11     25.53 o
   2   1   3    13068.80    12762.58    185.57 o
   3   1   3       16.63       18.14      5.23 o
   4   1   3     2387.08     2454.93     65.61 o
   5   1   3       55.31       54.77     10.27 o
   6   1   3      374.47      460.50     21.93 o
   7   1   3      229.97      236.33     14.12 o
   8   1   3       21.75       60.01     12.83 o
   9   1   3        2.18        5.83     16.02 o
  10   1   3      989.20     1029.20     42.62 o
  11   1   3       93.61       95.82     22.36 o
  12   1   3        6.52      -22.98     31.98 o
  13   1   3       66.88       38.25     53.07 o
  14   1   3       97.40       55.94     54.57 o
   0   2   3    22132.02    24925.37    494.41 o
   1   2   3     1718.30     1561.54     25.03 o
   2   2   3       71.13      110.08      8.77 o
   3   2   3    32214.39    36945.95    575.41 o
   4   2   3      280.10      237.18     10.57 o
   5   2   3      538.35      628.61     27.57 o
   6   2   3      427.88      486.53     21.31 o
   7   2   3      899.22      894.17     25.57 o
   8   2   3     1428.10     1512.35     60.25 o
   9   2   3        2.49        4.86     12.32 o
  10   2   3     1919.19     2147.89     80.55 o
  11   2   3      527.24      559.32     36.87 o
  12   2   3      651.50      694.83     52.05 o
  13   2   3       84.52       67.77     33.55 o
  14   2   3       58.34       23.66     57.32 o
  15   2   3       11.29      -53.52     53.52 o
   1   3   3     8107.64     7689.67    109.48 o
   2   3   3      789.75      723.72     14.65 o
   3   3   3      678.35      662.45     14.56 o
   4   3   3      805.99      764.14     17.85 o
   5   3   3       60.94       90.31     13.44 o
   6   3   3      260.31      312.85     16.76 o
   7   3   3      769.67      869.21     24.69 o
   8   3   3      933.92     1055.09     28.33 o
   9   3   3        0.29       -5.96     15.08 o
  10   3   3        7.13        5.79     17.59 o
  11   3   3      117.53      104.88     20.59 o
  12   3   3      265.79      265.28     32.03 o
  13   3   3        1.64      -58.22     58.22 o
  14   3   3       48.43       83.62     62.94 o
  15   3   3       50.81      -56.62     56.62 o
   0   4   3     4534.37     4103.69     85.08 o
   1   4   3     1876.86     1810.85     28.73 o
   2   4   3      712.80      681.34     14.65 o
   3   4   3     1926.18     1959.34     35.81 o
   4   4   3      510.97      535.23     15.54 o
   5   4   3        0.95        2.27      9.40 o
   6   4   3       16.55       19.41      7.57 o
   7   4   3     1150.21     1186.18     26.48 o
   8   4   3      663.90      699.43     24.28 o
   9   4   3        2.09       17.01     10.47 o
  10   4   3       37.56       34.77     23.86 o
  11   4   3      344.68      348.16     34.74 o
  12   4   3       59.86       68.63     29.75 o
  13   4   3       35.24       41.00     28.07 o
  14   4   3       16.27      -18.53     52.26 o
  15   4   3       24.37       28.02     64.89 o
   1   5   3      168.08      154.93     11.57 o
   2   5   3      522.70      592.20     18.27 o
   3   5   3     2114.60     2289.60     41.85 o
   4   5   3      250.33      238.68     12.60 o
   5   5   3     2261.13     2168.94     41.85 o
   6   5   3      502.85      563.13     19.08 o
   7   5   3      347.51      352.13     16.46 o
   8   5   3       95.51      111.92     14.22 o
   9   5   3       38.51       24.72     18.92 o
  10   5   3       79.23      108.26     30.98 o
  11   5   3      229.45      197.58     48.83 o
  12   5   3      461.53      425.28     38.93 o
  13   5   3        1.48      -14.74     28.63 o
  14   5   3        4.97      -43.67     43.67 o
   0   6   3     2061.82     2046.29     55.10 o
   1   6   3       72.67       93.35     12.37 o
   2   6   3     1020.13      990.80     23.31 o
   3   6   3     1533.02     1558.91     31.58 o
   4   6   3       17.97       12.80     10.97 o
   5   6   3     1101.77     1048.62     29.31 o
   6   6   3      119.62      163.95     17.96 o
   7   6   3        1.75      -10.09     10.09 o
   8   6   3       81.15       79.72     16.71 o
   9   6   3      798.47      735.97     35.05 o
  10   6   3       12.90       -6.23     24.66 o
  11   6   3      661.97      524.95     43.92 o
  12   6   3       90.47       34.14     48.11 o
  13   6   3      112.11       97.54     32.42 o
  14   6   3       11.61        7.05     46.25 o
   1   7   3     1240.13     1225.29     30.24 o
   2   7   3      932.47      913.21     25.87 o
   3   7   3        0.95      -12.70     13.33 o
   4   7   3     1053.95     1080.61     26.88 o
   5   7   3      520.77      648.86     26.91 o
   6   7   3       30.67       19.11     14.00 o
   7   7   3      672.24      661.72     32.53 o
   8   7   3       82.69       30.72     26.23 o
   9   7   3     1126.64     1119.62     49.90 o
  10   7   3        4.47       51.73     27.38 o
  11   7   3       63.26       16.09     25.94 o
  12   7   3      521.65      362.28     59.91 o
  13   7   3        3.57      -52.31     52.31 o
   0   8   3        4.06      -20.42     24.49 o
   1   8   3        0.00      -16.93     22.11 o
   2   8   3      106.72       99.09     16.83 o
   3   8   3      188.28      175.91     18.26 o
   4   8   3       89.85       77.30     17.46 o
   5   8   3        2.65        9.17     16.54 o
   6   8   3      157.38      122.52     22.51 o
   7   8   3      498.92      528.11     33.00 o
   8   8   3      401.26      324.85     32.58 o
   9   8   3      126.34       59.07     40.98 o
  10   8   3        5.52      -27.12     27.12 o
  11   8   3      105.31      132.93     34.54 o
  12   8   3       26.16      -11.59     26.12 o
  13   8   3      130.19      122.57     37.72 o
   1   9   3       10.32       28.13     20.39 o
   2   9   3        4.27       -7.69     19.48 o
   3   9   3        8.82        0.83     19.50 o
   4   9   3       93.85       66.62     21.66 o
   5   9   3      235.44      234.66     32.86 o
   6   9   3       17.74        2.78     25.52 o
   7   9   3       44.96       35.52     29.65 o
   8   9   3       18.16       -5.66     29.73 o
   9   9   3      147.52      166.25     33.28 o
  10   9   3       19.40       -5.91     42.02 o
  11   9   3      100.38       77.20     31.47 o
  12   9   3        0.26       31.36     28.78 o
   0  10   3      153.58      193.75     35.06 o
   1  10   3       38.68       23.05     22.06 o
   2  10   3      428.66      408.76     26.57 o
   3  10   3      249.50      275.66     24.38 o
   4  10   3      144.45      139.73     26.04 o
   5  10   3       29.57       26.00     24.47 o
   6  10   3       12.99      -19.18     29.62 o
   7  10   3       27.63       32.36     31.04 o
   8  10   3        3.00        7.15     31.28 o
   9  10   3        6.86      -21.29     31.10 o
  10  10   3        4.48       -6.24     31.36 o
  11  10   3      106.39      142.96     34.23 o
   1  11   3      162.21      218.74     30.44 o
   2  11   3     1525.13     1580.17     61.45 o
   3  11   3       23.31       25.35     25.85 o
   4  11   3       21.86        4.61     25.89 o
   5  11   3      390.90      365.10     37.68 o
   6  11   3       62.79       44.19     33.19 o
   7  11   3       59.53       64.78     33.41 o
   8  11   3        4.56      -25.88     32.75 o
   9  11   3      239.76      280.05     38.43 o
  10  11   3      204.60      233.94     44.68 o
   0  12   3      802.13      844.44     71.25 o
   1  12   3      216.15      198.46     32.17 o
   2  12   3      320.29      373.27     32.93 o
   3  12   3      177.44      177.73     29.93 o
   4  12   3      288.11      312.17     35.99 o
   5  12   3      342.97      344.37     47.52 o
   6  12   3      113.11       56.09     35.83 o
   7  12   3       14.09       -0.40     34.29 o
   8  12   3       13.66      -19.81     35.45 o
   1  13   3       56.05      107.10     33.48 o
   2  13   3       23.46       39.25     29.32 o
   3  13   3        3.39       18.60     34.04 o
   4  13   3       40.94       21.05     36.55 o
   5  13   3      163.11      165.11     68.52 o
   6  13   3        3.52      -24.95     49.26 o
   7  13   3       11.69        5.97     37.67 o
   0  14   3      156.31      189.66     56.84 o
   1  14   3      201.96      288.90     41.83 o
   2  14   3      532.24      625.82     60.48 o
   3  14   3      138.96      146.79     63.45 o
   4  14   3      107.56       96.76     49.78 o
   0   0   4      727.81      465.52     17.98 o
   1   0   4      766.73      597.85     16.31 o
   2   0   4      267.01      217.42      9.30 o
   3   0   4     1204.36     1163.94     38.78 o
   4   0   4     6332.62     6174.78    430.02 o
   5   0   4      249.49      229.45     22.72 o
   6   0   4      137.24      233.36     25.98 o
   7   0   4      174.89      167.74     19.16 o
   8   0   4      227.67      280.46     35.65 o
   9   0   4        9.40       -8.20     20.41 o
  10   0   4     1440.35     1449.17    102.81 o
  11   0   4      300.27      282.53     37.19 o
  12   0   4      163.40       90.66     50.67 o
  13   0   4      154.75      134.78     51.13 o
  14   0   4      291.48      274.60     55.98 o
   1   1   4     2625.42     2285.91     35.94 o
   2   1   4     1533.72     1313.31     22.30 o
   3   1   4     3277.39     2999.00     50.69 o
   4   1   4      980.87      939.07     21.77 o
   5   1   4     1523.52     1572.32     73.31 o
   6   1   4     5728.03     6168.85    158.79 o
   7   1   4        7.67       -4.67     11.67 o
   8   1   4      613.69      696.80     25.96 o
   9   1   4       14.92       36.06     14.75 o
  10   1   4      222.36      255.84     27.22 o
  11   1   4      997.72     1060.60     51.66 o
  12   1   4      205.60      214.85     64.18 o
  13   1   4        4.53       -5.98     33.11 o
  14   1   4        3.66       43.97     34.17 o
  15   1   4        9.71      -50.88     50.88 o
   1   2   4     8328.98     7660.29    112.46 o
   2   2   4    22383.04    23929.50    347.00 o
   3   2   4      714.61      675.14     14.02 o
   4   2   4        8.75       11.94      6.74 o
   5   2   4      809.86      809.92     22.25 o
   6   2   4      527.42      636.70     41.62 o
   7   2   4      322.56      312.98     14.92 o
   8   2   4     1159.60     1366.03     33.67 o
   9   2   4       43.29       56.40     14.32 o
  10   2   4      122.78      192.99     25.98 o
  11   2   4      966.92     1036.96     51.42 o
  12   2   4      418.40      293.29     45.25 o
  13   2   4       44.95       15.61     33.73 o
  14   2   4       47.59      -23.89     56.85 o
   1   3   4    10991.98    10828.27    153.49 o
   2   3   4       26.44       29.90      6.46 o
   3   3   4     3924.06     3858.57     56.38 o
   4   3   4      637.87      612.98     21.04 o
   5   3   4       35.87       47.86     11.01 o
   6   3   4       10.00       10.25      9.76 o
   7   3   4      179.45      173.60     12.42 o
   8   3   4      125.82      161.93     16.56 o
   9   3   4        6.67        7.76     13.56 o
  10   3   4      110.84      103.51     18.82 o
  11   3   4     1110.10     1274.95     59.08 o
  12   3   4      638.65      634.52     58.98 o
  13   3   4        0.05        3.10     33.77 o
  14   3   4       17.95      -51.80     61.10 o
  15   3   4       55.78       42.84     61.68 o
   0   4   4      776.46      745.24     22.06 o
   1   4   4     1258.24     1234.96     21.44 o
   2   4   4      511.79      502.21     13.07 o
   3   4   4      954.10      931.72     23.48 o
   4   4   4       17.47       25.99      9.39 o
   5   4   4     1734.95     1685.27     33.39 o
   6   4   4     1143.20     1179.01     28.68 o
   7   4   4     1592.05     1588.80     34.50 o
   8   4   4       28.89       47.80     13.83 o
   9   4   4      238.71      233.39     17.27 o
  10   4   4       49.43       72.43     24.25 o
  11   4   4     1265.02     1194.84     58.62 o
  12   4   4       75.74       79.67     30.58 o
  13   4   4      108.04       52.37     38.50 o
  14   4   4      485.28      473.94     83.26 o
  15   4   4        0.32      -34.11     63.97 o
   1   5   4     1966.00     2012.03     33.69 o
   2   5   4     1512.68     1489.45     30.03 o
   3   5   4     2592.38     2678.88     50.03 o
   4   5   4       20.48        0.50      8.87 o
   5   5   4      840.07      833.46     20.88 o
   6   5   4      279.15      295.24     15.34 o
   7   5   4       26.10       12.78     11.59 o
   8   5   4      453.55      496.91     18.24 o
   9   5   4        1.69       27.26     21.83 o
  10   5   4       10.13       -4.43     29.78 o
  11   5   4      193.52      172.53     46.97 o
  12   5   4      162.11      203.93     37.32 o
  13   5   4       24.44       16.33     38.53 o
  14   5   4        9.43      -33.28     33.28 o
   0   6   4      512.11      559.75     24.44 o
   1   6   4      861.19      836.98     21.49 o
   2   6   4       73.41       60.38     11.79 o
   3   6   4     3136.23     3215.57     57.14 o
   4   6   4        0.08       -3.30     10.90 o
   5   6   4       87.77       80.46     12.43 o
   6   6   4      912.01      928.45     31.54 o
   7   6   4       52.28       29.64     13.16 o
   8   6   4       18.60      -17.54     22.25 o
   9   6   4     2361.02     2344.92     70.41 o
  10   6   4       57.53       82.94     43.70 o
  11   6   4      247.38      177.37     36.69 o
  12   6   4       29.52        8.68     49.30 o
  13   6   4        9.41        6.52     30.94 o
  14   6   4      128.98      106.43     42.42 o
   1   7   4      471.09      517.79     20.62 o
   2   7   4      386.40      406.27     18.38 o
   3   7   4      129.17      127.41     14.62 o
   4   7   4       22.67       19.32     14.18 o
   5   7   4        5.59        8.62     12.90 o
   6   7   4       38.10       38.04     14.67 o
   7   7   4      375.95      356.27     24.38 o
   8   7   4      232.49      171.15     28.48 o
   9   7   4      726.00      677.13     64.13 o
  10   7   4      969.00      813.40     55.34 o
  11   7   4        5.13      -11.87     25.67 o
  12   7   4       48.10      -15.02     35.29 o
  13   7   4       53.29       -2.70     78.56 o
   0   8   4        6.89        2.20     24.96 o
   1   8   4      224.56      234.34     19.25 o
   2   8   4       79.69       54.03     17.39 o
   3   8   4      616.56      641.60     24.16 o
   4   8   4      914.57      909.05     30.99 o
   5   8   4       29.61       18.23     16.67 o
   6   8   4        0.84       -3.74     21.26 o
   7   8   4        0.90       11.00     24.83 o
   8   8   4       27.44      -26.91     26.91 o
   9   8   4      493.68      459.82     36.58 o
  10   8   4        2.56      -29.60     29.60 o
  11   8   4        9.90       -4.39     27.88 o
  12   8   4      126.88      111.64     33.73 o
  13   8   4       35.75      -30.83     56.57 o
   1   9   4       76.37      105.18     21.34 o
   2   9   4     1385.71     1398.56     43.73 o
   3   9   4      604.56      609.91     28.49 o
   4   9   4        0.60      -20.78     20.78 o
   5   9   4      127.65      125.41     23.48 o
   6   9   4        0.00       18.88     25.96 o
   7   9   4      565.67      542.81     39.65 o
   8   9   4       66.62       74.70     30.64 o
   9   9   4      129.99       78.94     31.71 o
  10   9   4       19.03      -29.09     29.09 o
  11   9   4        7.52        7.34     33.25 o
  12   9   4        1.22      -15.26     38.90 o
   0  10   4        0.90       -9.28     30.02 o
   1  10   4      492.19      549.81     30.14 o
   2  10   4      377.53      370.06     30.25 o
   3  10   4       64.25       48.67     22.18 o
   4  10   4        3.30        8.66     24.29 o
   5  10   4       97.59       71.86     25.62 o
   6  10   4      453.38      472.37     43.46 o
   7  10   4      470.44      494.72     40.62 o
   8  10   4      153.31      174.52     34.26 o
   9  10   4      123.51       93.86     34.12 o
  10  10   4       26.58       16.88     32.75 o
  11  10   4       22.10       37.44     32.38 o
   1  11   4       85.23       71.93     23.41 o
   2  11   4       50.74       77.57     33.50 o
   3  11   4      179.96      209.79     39.96 o
   4  11   4      584.41      636.00     61.77 o
   5  11   4       80.02       99.73     38.43 o
   6  11   4      110.06       89.05     33.70 o
   7  11   4        1.60      -16.56     32.47 o
   8  11   4      349.56      349.52     56.75 o
   9  11   4        2.29       17.65     34.50 o
  10  11   4       20.52        3.95     34.08 o
   0  12   4      502.75      557.46     48.46 o
   1  12   4       64.87       36.34     26.10 o
   2  12   4       28.00       60.49     28.38 o
   3  12   4       31.37       15.00     27.62 o
   4  12   4        7.14      -25.01     29.88 o
   5  12   4      336.42      334.00     43.36 o
   6  12   4       66.48        5.66     34.90 o
   7  12   4       14.08      -24.43     34.59 o
   8  12   4       15.04       13.19     35.85 o
   1  13   4      101.27      145.76     34.90 o
   2  13   4        2.21      -20.12     28.48 o
   3  13   4      106.19      116.42     51.53 o
   4  13   4       90.30       41.13     40.69 o
   5  13   4        0.32      -13.34     44.86 o
   6  13   4       18.66       -0.67     37.36 o
   7  13   4       30.16       67.88     59.73 o
   0  14   4      130.40      264.24     59.41 o
   1  14   4       48.84       78.36     37.85 o
   2  14   4       44.63       75.36     39.11 o
   3  14   4        9.17      -15.16     70.00 o
   4  14   4       86.95       46.00     39.71 o
   1   1   5     2705.36     2356.95     36.38 o
   2   1   5      307.54      299.24     13.07 o
   3   1   5      185.15      196.03      7.65 o
   4   1   5      578.49      532.11     16.32 o
   5   1   5      432.26      502.69     18.72 o
   6   1   5      702.26      663.87     39.36 o
   7   1   5      225.94      222.10     16.44 o
   8   1   5      694.70      774.32     27.87 o
   9   1   5        7.19        0.56     15.11 o
  10   1   5      391.13      462.56     30.11 o
  11   1   5     1286.21     1579.00     83.15 o
  12   1   5      675.23      676.98     52.08 o
  13   1   5       78.31       41.19     34.57 o
  14   1   5        1.55      -13.07     33.14 o
  15   1   5       26.02      -20.74     32.80 o
   1   2   5     2098.10     1799.14     31.32 o
   2   2   5    19603.32    20245.09    294.12 o
   3   2   5     2603.88     2430.17     37.57 o
   4   2   5      305.00      294.97     11.12 o
   5   2   5      207.65      198.67     12.02 o
   6   2   5     1586.51     1760.05     46.08 o
   7   2   5      980.69     1043.42     29.37 o
   8   2   5      462.43      497.20     21.88 o
   9   2   5     1270.08     1436.46     44.83 o
  10   2   5       80.83       67.07     23.16 o
  11   2   5      212.22      242.81     38.73 o
  12   2   5       81.00       71.07     35.55 o
  13   2   5       20.06       -8.58     34.37 o
  14   2   5      296.44      278.54     40.01 o
  15   2   5        2.91      -55.01     55.01 o
   1   3   5    22282.39    23368.55    328.99 o
   2   3   5     1297.40     1288.88     22.43 o
   3   3   5      279.02      274.20      9.09 o
   4   3   5     2052.33     2149.42     40.20 o
   5   3   5      204.08      229.28     13.70 o
   6   3   5     1623.27     1859.74     42.47 o
   7   3   5       39.60       55.99     11.49 o
   8   3   5      128.14      140.38     15.02 o
   9   3   5       44.01       34.71     19.63 o
  10   3   5     1108.31     1185.78     42.82 o
  11   3   5     1141.93     1275.45     74.65 o
  12   3   5       31.31        1.81     33.88 o
  13   3   5        0.37       15.87     34.46 o
  14   3   5       13.70        8.59     33.84 o
  15   3   5        0.78      -60.06     60.06 o
   0   4   5     2602.24     2474.42     53.79 o
   1   4   5    11432.46    11498.90    163.38 o
   2   4   5      188.06      245.92     10.27 o
   3   4   5      349.38      386.97     13.73 o
   4   4   5     3245.99     3305.06     57.35 o
   5   4   5      121.60      126.50     10.75 o
   6   4   5       22.55       34.02      9.85 o
   7   4   5      149.46      162.59     13.81 o
   8   4   5      225.68      250.29     16.25 o
   9   4   5     2456.45     2647.91     64.45 o
  10   4   5        2.12        1.53     22.96 o
  11   4   5      787.89      764.75     46.93 o
  12   4   5        7.31      -33.37     38.31 o
  13   4   5       65.89       59.85     29.90 o
  14   4   5      203.74      100.14     37.11 o
  15   4   5      150.16      137.41     72.38 o
   1   5   5       32.40       43.68     10.32 o
   2   5   5     1589.95     1526.59     29.41 o
   3   5   5     1399.58     1391.47     37.76 o
   4   5   5        1.65        9.86      9.56 o
   5   5   5        0.25       -9.70     10.30 o
   6   5   5      701.26      708.02     19.92 o
   7   5   5       75.61       73.79     19.02 o
   8   5   5       90.86       75.91     14.74 o
   9   5   5      794.40      865.16     59.06 o
  10   5   5        0.10       32.10     30.64 o
  11   5   5      333.57      292.89     50.41 o
  12   5   5       30.38       -0.81     31.61 o
  13   5   5       15.47       27.00     44.88 o
  14   5   5       68.57       54.36     30.09 o
   0   6   5        0.93       -6.75     16.92 o
   1   6   5      677.81      649.97     18.89 o
   2   6   5        0.01      -10.49     11.34 o
   3   6   5       70.05       87.81     11.70 o
   4   6   5       34.34       30.60     11.05 o
   5   6   5      505.00      516.29     21.42 o
   6   6   5      922.85      903.49     24.47 o
   7   6   5      422.93      436.99     19.52 o
   8   6   5      268.49      270.77     26.40 o
   9   6   5      160.28      131.88     25.52 o
  10   6   5      169.76      137.51     35.14 o
  11   6   5       72.29       42.39     34.43 o
  12   6   5       24.36      -48.32     48.32 o
  13   6   5       63.79       81.51     47.39 o
  14   6   5       56.86       12.53     30.75 o
   1   7   5     1100.74     1025.35     29.17 o
   2   7   5      898.16      895.75     26.22 o
   3   7   5        0.00       -0.85     13.71 o
   4   7   5      572.27      607.55     21.15 o
   5   7   5       24.20        0.84     11.73 o
   6   7   5        0.05       -3.62     14.74 o
   7   7   5       60.35       47.69     20.97 o
   8   7   5      717.82      708.50     40.16 o
   9   7   5        7.76      -25.68     25.68 o
  10   7   5       59.40       28.07     26.74 o
  11   7   5        1.74      -34.72     34.72 o
  12   7   5      167.22      150.96     57.79 o
  13   7   5      136.92      136.34     68.99 o
   0   8   5      623.73      676.13     44.30 o
   1   8   5     1019.89     1071.04     31.93 o
   2   8   5       24.23       17.53     17.69 o
   3   8   5      248.77      220.27     18.88 o
   4   8   5        0.12        7.21     16.17 o
   5   8   5      220.54      224.61     18.73 o
   6   8   5      214.65      181.93     23.42 o
   7   8   5        9.81       11.97     24.99 o
   8   8   5       27.85       -5.38     35.24 o
   9   8   5      104.00       96.85     29.74 o
  10   8   5       40.46       68.47     29.20 o
  11   8   5       96.23      107.49     29.69 o
  12   8   5      288.26      206.34     53.92 o
  13   8   5      297.60      123.60     58.27 o
   1   9   5      128.12      127.24     21.81 o
   2   9   5       72.49       79.95     20.36 o
   3   9   5       59.89       38.73     21.60 o
   4   9   5       30.48       45.58     21.62 o
   5   9   5      862.66      906.76     35.51 o
   6   9   5      523.61      546.88     65.70 o
   7   9   5      742.51      689.36     50.92 o
   8   9   5       64.44       60.67     30.61 o
   9   9   5       56.11       63.84     31.06 o
  10   9   5      109.78       89.75     31.31 o
  11   9   5       16.94       -2.47     41.06 o
  12   9   5        7.18       56.76     43.25 o
   0  10   5      520.43      610.45     41.43 o
   1  10   5      567.73      609.36     29.45 o
   2  10   5      636.44      670.13     46.12 o
   3  10   5        9.08      -19.27     22.62 o
   4  10   5       30.02       46.64     25.25 o
   5  10   5      191.63      177.09     29.90 o
   6  10   5       96.70       59.27     31.67 o
   7  10   5      111.48       91.35     32.73 o
   8  10   5       47.40       24.00     32.25 o
   9  10   5       90.36      -16.08     32.40 o
  10  10   5       35.90        8.41     37.08 o
  11  10   5      141.96      150.55     62.80 o
   1  11   5      729.89      760.39     41.92 o
   2  11   5        0.80      -12.22     23.88 o
   3  11   5       22.58       25.47     26.01 o
   4  11   5     1499.45     1552.83     63.22 o
   5  11   5      217.69      214.26     32.31 o
   6  11   5      288.91      264.81     37.31 o
   7  11   5       64.31       18.36     35.41 o
   8  11   5      288.03      272.88     38.59 o
   9  11   5       40.27       23.98     35.10 o
  10  11   5      194.95      152.56     57.43 o
   0  12   5       82.84       96.35     47.58 o
   1  12   5      126.03      105.91     27.01 o
   2  12   5      633.96      692.65     48.00 o
   3  12   5       82.20       45.09     27.91 o
   4  12   5      184.04      179.92     33.12 o
   5  12   5        3.03      -23.92     67.35 o
   6  12   5      127.43      157.25     37.36 o
   7  12   5        0.44       17.46     35.62 o
   8  12   5       16.68       42.89     40.88 o
   1  13   5      374.44      490.45     39.47 o
   2  13   5        5.16       11.62     31.38 o
   3  13   5      129.73      110.37     47.06 o
   4  13   5        8.24      -28.00     35.68 o
   5  13   5       25.04       14.14     36.63 o
   6  13   5       22.88       68.24     38.86 o
   0  14   5        0.03       40.47     53.01 o
   1  14   5        0.85       60.63     43.20 o
   2  14   5        0.94      -16.29     49.61 o
   3  14   5      258.24      287.16    100.53 o
   0   0   6     1988.71     1882.08    103.74 o
   1   0   6     5048.68     4573.25     99.56 o
   2   0   6        6.27       -7.15      8.75 o
   3   0   6     3699.06     3402.14     70.21 o
   4   0   6        2.23       -0.49     14.89 o
   5   0   6     1232.01     1131.76     46.86 o
   6   0   6     2927.18     3029.60    201.02 o
   7   0   6      616.02      643.07     53.29 o
   8   0   6     1273.14     1298.30     95.02 o
   9   0   6      792.72      862.32     44.58 o
  10   0   6      189.44      202.64     36.61 o
  11   0   6        0.85      -42.84     44.67 o
  12   0   6      209.70      212.03     54.01 o
  13   0   6      372.24      416.45     63.58 o
  14   0   6        0.68       32.84     50.19 o
  15   0   6      513.96      341.81     59.35 o
   1   1   6      943.10      847.51     21.98 o
   2   1   6      698.52      646.90     13.84 o
   3   1   6        2.54        6.49      5.51 o
   4   1   6      985.31      917.55     22.54 o
   5   1   6        3.24        9.53     22.54 o
   6   1   6      547.18      610.36     25.84 o
   7   1   6       40.19       12.90      8.21 o
   8   1   6      203.64      206.02     20.26 o
   9   1   6      348.44      305.03     20.11 o
  10   1   6       29.65        9.89     24.77 o
  11   1   6       45.44       37.02     33.65 o
  12   1   6       64.37       -3.08     34.31 o
  13   1   6        0.45       17.42     34.48 o
  14   1   6        0.26      -13.23     34.14 o
  15   1   6        3.19      -17.00     33.90 o
   0   2   6     2806.42     2492.49     53.30 o
   1   2   6      822.93      686.28     13.98 o
   2   2   6     3856.17     3602.85     54.50 o
   3   2   6      165.34      133.91      8.24 o
   4   2   6       19.89       12.97      7.94 o
   5   2   6      231.93      287.13     12.69 o
   6   2   6       43.66       47.96     10.74 o
   7   2   6      163.53      162.96     13.54 o
   8   2   6      140.12      130.65     16.94 o
   9   2   6        2.59        6.79     11.12 o
  10   2   6      658.24      689.60     42.17 o
  11   2   6        2.48       -8.78     43.64 o
  12   2   6       24.56        6.52     34.60 o
  13   2   6       35.35       82.36     36.59 o
  14   2   6       71.80       35.84     35.39 o
  15   2   6       72.71       67.48     34.74 o
   1   3   6    16644.09    16496.99    232.82 o
   2   3   6     2134.88     1961.33     31.77 o
   3   3   6      743.50      673.97     17.09 o
   4   3   6      856.47     1065.86     38.20 o
   5   3   6      210.86      230.72     11.43 o
   6   3   6     1242.92     1331.63     31.33 o
   7   3   6     2676.08     2923.75     67.89 o
   8   3   6     1383.91     1548.17     41.41 o
   9   3   6      308.83      339.34     23.85 o
  10   3   6      292.37      323.85     29.73 o
  11   3   6      120.79      144.78     38.03 o
  12   3   6       89.46       72.10     36.74 o
  13   3   6       55.61       18.38     36.34 o
  14   3   6      103.62       53.10     36.29 o
  15   3   6       10.77      -12.03     33.10 o
   0   4   6      177.91      237.72     20.48 o
   1   4   6      188.46      225.37     10.34 o
   2   4   6     1623.02     1878.95     40.17 o
   3   4   6       14.52        1.04     10.29 o
   4   4   6       29.09       28.57      9.87 o
   5   4   6      401.00      412.00     14.49 o
   6   4   6     3832.32     3906.25     70.50 o
   7   4   6       15.50       13.16     11.59 o
   8   4   6      510.92      491.80     21.04 o
   9   4   6      350.50      389.43     26.66 o
  10   4   6      559.95      526.29     32.33 o
  11   4   6        0.18      -20.28     28.90 o
  12   4   6      218.89      204.34     43.47 o
  13   4   6       57.76      106.60     40.37 o
  14   4   6        3.26      -34.67     34.67 o
   1   5   6     3856.98     3828.14     66.40 o
   2   5   6     2384.05     2302.98     40.87 o
   3   5   6      696.83      701.19     18.92 o
   4   5   6     1495.16     1481.89     31.47 o
   5   5   6      356.22      371.47     14.47 o
   6   5   6      125.17      136.33     12.43 o
   7   5   6     1777.93     1748.77     38.85 o
   8   5   6       67.37       57.69     15.59 o
   9   5   6      356.74      380.22     38.45 o
  10   5   6      724.51      678.12     58.69 o
  11   5   6       57.97       10.92     31.40 o
  12   5   6        9.70       -6.07     31.78 o
  13   5   6       68.60       32.80     31.78 o
  14   5   6        6.90      -26.34     29.07 o
   0   6   6      987.71      912.72     35.35 o
   1   6   6        3.46       -0.82     11.13 o
   2   6   6       28.66       51.65     12.01 o
   3   6   6      340.34      362.94     15.72 o
   4   6   6       44.61       52.17     11.82 o
   5   6   6      907.23      896.14     24.04 o
   6   6   6        8.42        7.34     13.27 o
   7   6   6       14.18        9.40     13.96 o
   8   6   6      332.07      307.51     24.67 o
   9   6   6     2083.70     2032.39     63.05 o
  10   6   6       76.93       67.62     34.70 o
  11   6   6       61.84      -32.06     45.72 o
  12   6   6       16.82      -32.99     32.99 o
  13   6   6        9.97       -5.08     35.58 o
  14   6   6        2.15      -30.65     30.65 o
   1   7   6      130.69      155.71     16.49 o
   2   7   6       24.30        6.23     14.66 o
   3   7   6      431.16      426.21     18.70 o
   4   7   6      179.74      171.32     16.28 o
   5   7   6      329.82      314.93     22.41 o
   6   7   6      403.92      407.83     19.96 o
   7   7   6       17.11        5.97     22.24 o
   8   7   6      899.99      848.95     43.39 o
   9   7   6        4.05       17.91     26.49 o
  10   7   6        3.40      -13.33     26.07 o
  11   7   6       23.18      -27.36     35.58 o
  12   7   6        3.59      -47.85     51.85 o
  13   7   6       18.81        5.64     50.81 o
   0   8   6      875.62      851.63     43.26 o
   1   8   6      389.88      427.53     22.15 o
   2   8   6      322.20      304.67     20.66 o
   3   8   6       13.95       65.57     24.53 o
   4   8   6      173.25      169.94     18.81 o
   5   8   6      205.35      189.82     22.38 o
   6   8   6      225.17      240.56     26.17 o
   7   8   6       19.64        6.35     25.34 o
   8   8   6        7.67      -10.78     28.05 o
   9   8   6      216.90      202.88     31.54 o
  10   8   6       13.92       30.04     27.85 o
  11   8   6      171.69      146.05     29.89 o
  12   8   6       29.37       16.41     50.24 o
   1   9   6        2.15      -11.02     20.75 o
   2   9   6       37.16       44.84     20.15 o
   3   9   6      369.30      376.30     25.72 o
   4   9   6      393.66      449.51     28.20 o
   5   9   6       11.29       27.05     22.66 o
   6   9   6      184.42      195.46     29.46 o
   7   9   6       39.36        4.31     29.97 o
   8   9   6      440.45      384.58     36.82 o
   9   9   6      149.69      156.84     32.45 o
  10   9   6      347.67      337.30     36.14 o
  11   9   6       12.64       31.43     50.39 o
  12   9   6        6.38       14.99     32.87 o
   0  10   6      673.27      702.96     58.56 o
   1  10   6      136.52      128.10     28.91 o
   2  10   6      947.80      988.68     35.53 o
   3  10   6      413.18      426.71     28.70 o
   4  10   6      695.85      760.59     52.79 o
   5  10   6      350.95      405.01     59.28 o
   6  10   6      158.29       70.53     43.47 o
   7  10   6        1.02       -9.13     31.78 o
   8  10   6       48.87       17.60     32.79 o
   9  10   6       15.40      -34.41     56.74 o
  10  10   6       66.70       94.96     48.86 o
  11  10   6       97.90       47.53     54.93 o
   1  11   6      274.40      275.23     27.71 o
   2  11   6      542.41      550.41     31.83 o
   3  11   6       14.19        7.74     26.10 o
   4  11   6      134.12      137.59     35.62 o
   5  11   6      123.37      143.24     31.46 o
   6  11   6       12.17      -21.99     33.26 o
   7  11   6       90.27       41.13     34.47 o
   8  11   6        4.36       21.46     43.58 o
   9  11   6       36.99       25.54     37.90 o
   0  12   6       20.20       24.59     40.12 o
   1  12   6      105.93      101.88     26.93 o
   2  12   6        2.01       -4.13     27.59 o
   3  12   6       22.29      -12.77     30.52 o
   4  12   6       57.19       37.44     30.98 o
   5  12   6        5.28      -31.61     33.51 o
   6  12   6       88.24      100.43     53.85 o
   7  12   6       39.72       31.54     35.89 o
   8  12   6      183.06      196.18     54.41 o
   1  13   6        8.30       -7.67     31.53 o
   2  13   6       27.57       59.42     46.55 o
   3  13   6       72.86       80.62     45.01 o
   4  13   6        8.93      -20.19     46.45 o
   5  13   6        0.12        0.13     37.34 o
   6  13   6      106.52       99.00     39.71 o
   0  14   6      204.20      347.17     73.08 o
   1  14   6        1.65       15.94     55.32 o
   2  14   6        0.79      -37.25     37.25 o
   3  14   6       36.26      -16.60     44.46 o
   1   1   7     1306.23     1172.91     20.47 o
   2   1   7       62.45       63.66      6.01 o
   3   1   7     1877.75     1785.91     28.77 o
   4   1   7     4566.02     4457.75     82.02 o
   5   1   7     1167.23     1162.84     29.69 o
   6   1   7       34.93       37.19     12.96 o
   7   1   7       58.74       57.86     13.25 o
   8   1   7      493.61      529.43     27.99 o
   9   1   7       35.64       66.39     18.83 o
  10   1   7       87.65       58.51     28.05 o
  11   1   7      127.53      165.41     37.05 o
  12   1   7       42.79       22.75     35.04 o
  13   1   7      202.66      200.86     39.72 o
  14   1   7       75.43       53.00     35.83 o
  15   1   7        0.38       -9.02     34.47 o
   0   2   7    33737.15    38342.35    761.25 o
   1   2   7     2904.21     2796.59     41.88 o
   2   2   7     5181.30     4861.52     72.79 o
   3   2   7        0.50        6.27      4.25 o
   4   2   7        0.45       -3.82      8.18 o
   5   2   7     1757.72     1774.35     42.51 o
   6   2   7        0.20      -10.55     10.55 o
   7   2   7      136.09      165.09     14.06 o
   8   2   7     1231.42     1297.87     44.04 o
   9   2   7      968.00     1127.28     67.16 o
  10   2   7      405.11      446.40     44.66 o
  11   2   7      252.09      235.00     40.21 o
  12   2   7        1.20      -12.27     35.05 o
  13   2   7        0.33      -11.73     35.23 o
  14   2   7      511.71      515.26     50.59 o
  15   2   7       16.61       23.82     34.81 o
   1   3   7     4206.33     3858.10     56.91 o
   2   3   7    18992.23    19494.33    305.26 o
   3   3   7      243.72      296.70     13.12 o
   4   3   7      686.41      637.16     20.15 o
   5   3   7     1712.22     1628.60     32.60 o
   6   3   7        4.88       13.60     10.99 o
   7   3   7     1011.56     1032.82     29.14 o
   8   3   7      219.30      225.61     17.46 o
   9   3   7        5.22       27.74     15.10 o
  10   3   7     1417.84     1560.57     56.69 o
  11   3   7      344.55      367.01     57.66 o
  12   3   7        1.32      -25.36     35.59 o
  13   3   7       13.93        9.23     40.83 o
  14   3   7        6.12      -34.70     34.70 o
  15   3   7        0.71       -5.05     34.49 o
   0   4   7     7845.93     7725.42    168.01 o
   1   4   7      791.01      822.39     18.89 o
   2   4   7       73.91       84.44     10.08 o
   3   4   7      846.82      809.90     21.31 o
   4   4   7        3.36       -5.69      9.36 o
   5   4   7     3160.10     3311.23     60.55 o
   6   4   7      198.38      187.35     13.56 o
   7   4   7       69.30       77.66     14.31 o
   8   4   7     1117.70     1183.57     44.37 o
   9   4   7     1383.87     1435.76     64.21 o
  10   4   7        2.00        4.62     29.22 o
  11   4   7      745.80      773.85     48.56 o
  12   4   7      282.98      204.81     34.25 o
  13   4   7       65.25       60.96     57.60 o
  14   4   7        3.23      -18.26     55.53 o
   1   5   7      879.57      974.61     27.13 o
   2   5   7     2978.07     2945.15     54.95 o
   3   5   7      297.54      305.15     13.29 o
   4   5   7      266.66      264.39     12.87 o
   5   5   7       59.57       81.77     11.99 o
   6   5   7        0.04       -3.64     11.31 o
   7   5   7     1277.64     1324.77     32.57 o
   8   5   7       24.28       18.85     15.66 o
   9   5   7      506.20      511.15     74.76 o
  10   5   7        4.61      -32.27     43.58 o
  11   5   7      203.32      182.75     35.79 o
  12   5   7       40.37        8.14     32.40 o
  13   5   7        2.71      -30.55     30.55 o
  14   5   7       27.92        0.48     60.58 o
   0   6   7      342.23      332.34     23.06 o
   1   6   7      728.86      743.40     21.79 o
   2   6   7        1.03       -8.27     11.76 o
   3   6   7     1120.78     1096.67     27.00 o
   4   6   7        0.26       -6.80     10.95 o
   5   6   7       20.10        4.76     12.94 o
   6   6   7      141.09      155.48     15.34 o
   7   6   7       30.99       29.95     14.24 o
   8   6   7      226.81      223.87     28.96 o
   9   6   7      569.02      559.06     35.19 o
  10   6   7      386.94      326.42     40.58 o
  11   6   7        0.93       -2.66     47.26 o
  12   6   7       79.14       78.82     35.85 o
  13   6   7        6.57      -16.50     31.96 o
   1   7   7        5.06       -7.36     15.47 o
   2   7   7      365.89      389.82     24.26 o
   3   7   7        1.71      -14.21     14.21 o
   4   7   7       12.61       12.71     15.00 o
   5   7   7        0.71      -11.10     11.10 o
   6   7   7      152.48      183.97     19.92 o
   7   7   7      298.11      324.77     31.71 o
   8   7   7      295.91      288.84     37.04 o
   9   7   7      156.52      151.25     29.30 o
  10   7   7        0.05      -20.00     26.36 o
  11   7   7      126.00      121.66     39.20 o
  12   7   7      576.62      412.13     62.61 o
  13   7   7        1.38      -34.26     34.26 o
   0   8   7      294.46      320.64     31.18 o
   1   8   7        1.23      -14.95     17.47 o
   2   8   7      417.29      380.65     22.01 o
   3   8   7       61.64       67.92     18.89 o
   4   8   7       95.19       60.49     17.39 o
   5   8   7      287.44      297.31     25.57 o
   6   8   7      359.60      369.68     31.16 o
   7   8   7      746.19      809.62     66.37 o
   8   8   7        2.62      -28.05     28.05 o
   9   8   7      108.54      107.83     30.82 o
  10   8   7       64.25       23.94     29.17 o
  11   8   7      206.38      234.27     42.59 o
  12   8   7      123.18      197.22     60.76 o
   1   9   7     1043.69     1070.12     36.09 o
   2   9   7      770.95      797.69     31.59 o
   3   9   7      969.33      929.81     33.99 o
   4   9   7      747.16      743.27     46.81 o
   5   9   7     1134.47     1130.38     43.38 o
   6   9   7       21.06       19.91     26.57 o
   7   9   7      748.21      701.32     43.61 o
   8   9   7       25.20       -1.95     31.11 o
   9   9   7       14.90       24.92     31.12 o
  10   9   7       34.63       24.17     31.14 o
  11   9   7        4.41      -20.28     29.79 o
   0  10   7      203.58      281.17     64.18 o
   1  10   7      116.51      105.14     22.75 o
   2  10   7      332.09      339.53     25.76 o
   3  10   7      578.34      624.54     31.90 o
   4  10   7      170.83      172.69     27.66 o
   5  10   7      338.90      307.40     32.67 o
   6  10   7      224.05      182.43     34.67 o
   7  10   7      389.54      338.84     38.18 o
   8  10   7        0.09      -28.95     32.06 o
   9  10   7      292.99      229.94     50.02 o
  10  10   7        5.32       14.92     32.74 o
   1  11   7       26.47       52.21     25.01 o
   2  11   7      338.87      418.93     31.53 o
   3  11   7       29.16       10.94     26.66 o
   4  11   7      200.98      207.17     32.34 o
   5  11   7      128.15      123.06     32.48 o
   6  11   7       11.76      -25.09     32.57 o
   7  11   7       51.56       20.58     42.23 o
   8  11   7      224.01      214.00     38.44 o
   9  11   7      204.08      184.88     38.58 o
   0  12   7      741.96      755.95     79.69 o
   1  12   7       16.90       21.33     32.01 o
   2  12   7       26.65       42.85     28.04 o
   3  12   7       40.36       30.08     30.58 o
   4  12   7        0.17       -6.74     30.88 o
   5  12   7       12.13       -1.97     58.42 o
   6  12   7        3.52       -6.21     39.48 o
   7  12   7        6.43      -21.90     49.57 o
   8  12   7       38.16      -38.83     47.16 o
   1  13   7       27.24        9.97     40.89 o
   2  13   7       53.94       66.57     38.73 o
   3  13   7       39.99       69.34     50.74 o
   4  13   7       43.50       32.66     37.12 o
   5  13   7      107.33      111.59     39.54 o
   6  13   7        0.88       -5.50     39.79 o
   0  14   7        1.12       14.91     52.99 o
   1  14   7       66.54      110.24     45.44 o
   2  14   7        0.01       -0.45     38.02 o
   0   0   8    11041.47    11186.87    317.38 o
   1   0   8      270.02      332.01     14.14 o
   2   0   8     4858.17     4704.79    103.05 o
   3   0   8      136.24      132.79     10.51 o
   4   0   8       19.64       29.45     11.36 o
   5   0   8     1308.87     1289.02     53.57 o
   6   0   8     1129.25      931.43     43.51 o
   7   0   8      302.50      323.76     31.88 o
   8   0   8      417.48      522.38     33.52 o
   9   0   8      527.28      501.48     41.82 o
  10   0   8      354.89      391.68     61.06 o
  11   0   8     1742.35     1911.06    138.20 o
  12   0   8      833.24      939.48     91.09 o
  13   0   8        1.96       21.13     49.50 o
  14   0   8      486.71      475.33     69.81 o
  15   0   8        7.90        4.82     50.53 o
   1   1   8     5077.36     4691.87     70.31 o
   2   1   8      132.71      134.56      8.14 o
   3   1   8     1839.74     1697.97     29.02 o
   4   1   8     2001.58     1882.67     36.02 o
   5   1   8       12.81       19.53     10.84 o
   6   1   8       19.77       24.94     10.62 o
   7   1   8      354.79      371.93     22.28 o
   8   1   8      532.53      567.54     38.05 o
   9   1   8       28.65       16.87     14.28 o
  10   1   8       51.28       68.67     34.78 o
  11   1   8      176.46      207.98     39.11 o
  12   1   8       70.67       57.27     37.10 o
  13   1   8       28.47       37.13     37.22 o
  14   1   8       71.88       81.85     46.29 o
  15   1   8        0.10      -27.01     34.57 o
   0   2   8      149.82      148.07     11.96 o
   1   2   8     2210.83     2094.27     32.68 o
   2   2   8        0.01       -1.13      5.26 o
   3   2   8       29.69       50.67      8.91 o
   4   2   8      897.13      910.71     26.76 o
   5   2   8       94.66      107.08     11.04 o
   6   2   8     6126.86     6519.66    133.74 o
   7   2   8       10.08       -3.72     12.15 o
   8   2   8      572.33      572.84     25.03 o
   9   2   8      165.77      159.49     21.34 o
  10   2   8        3.12        7.13     33.15 o
  11   2   8        9.79       10.38     34.83 o
  12   2   8      188.76      181.95     40.37 o
  13   2   8       12.84        1.92     53.23 o
  14   2   8       46.31       83.45     39.02 o
  15   2   8       43.60       13.56     51.11 o
   1   3   8     1650.05     1406.00     24.96 o
   2   3   8      299.34      294.12     15.88 o
   3   3   8     8201.02     8358.92    144.53 o
   4   3   8     1600.93     1684.22     44.69 o
   5   3   8       21.23        8.27      9.56 o
   6   3   8      633.41      663.79     20.11 o
   7   3   8      293.36      299.30     16.83 o
   8   3   8      618.73      714.56     27.06 o
   9   3   8        9.15        7.26     13.39 o
  10   3   8        0.32        2.23     23.56 o
  11   3   8     1028.75     1196.01     73.74 o
  12   3   8      652.69      723.45     57.74 o
  13   3   8       23.20       53.60     38.53 o
  14   3   8        0.05      -36.17     36.17 o
   0   4   8     6882.97     6672.11    146.30 o
   1   4   8     3572.53     3509.55     58.85 o
   2   4   8     2057.22     1868.38     34.36 o
   3   4   8     4076.40     4076.19     76.94 o
   4   4   8      819.48      797.54     20.29 o
   5   4   8     1511.61     1645.35     33.95 o
   6   4   8       27.38       14.58     11.57 o
   7   4   8      931.90      918.79     26.11 o
   8   4   8        3.78        0.33     15.64 o
   9   4   8     1199.83     1253.61     69.88 o
  10   4   8      640.29      628.50     43.79 o
  11   4   8      789.68      734.06     58.24 o
  12   4   8      337.65      375.57     47.87 o
  13   4   8       90.15       72.61     53.99 o
  14   4   8       13.21      -39.10     39.10 o
   1   5   8     3890.85     3804.59     66.47 o
   2   5   8      252.13      292.31     15.81 o
   3   5   8      246.43      252.65     13.70 o
   4   5   8      209.82      214.67     12.54 o
   5   5   8      384.28      376.48     16.20 o
   6   5   8        6.72       11.32     14.34 o
   7   5   8       12.41       16.74     13.00 o
   8   5   8      400.37      389.43     24.39 o
   9   5   8      197.76      120.37     33.45 o
  10   5   8       49.79       65.73     43.57 o
  11   5   8      123.72      114.43     34.76 o
  12   5   8       91.93       37.27     45.09 o
  13   5   8        0.87      -31.48     31.48 o
  14   5   8        0.77      -17.96     48.18 o
   0   6   8     1825.04     1729.51     54.06 o
   1   6   8     3283.76     3228.53     60.49 o
   2   6   8     1003.52      957.37     26.24 o
   3   6   8      256.20      305.03     21.72 o
   4   6   8       40.17       10.79     11.14 o
   5   6   8       44.56       23.23     14.26 o
   6   6   8       75.75       69.37     14.67 o
   7   6   8     1443.57     1440.48     40.11 o
   8   6   8        0.90       -4.16     20.72 o
   9   6   8       19.10      -24.13     31.78 o
  10   6   8      146.03      161.08     37.51 o
  11   6   8      298.89      262.04     53.03 o
  12   6   8      255.56      182.63     38.78 o
  13   6   8      202.25      253.29     39.18 o
   1   7   8     1090.65     1110.29     31.92 o
   2   7   8       11.46       27.32     16.50 o
   3   7   8      201.17      196.30     17.44 o
   4   7   8        0.41        2.73     15.05 o
   5   7   8        2.12      -12.29     12.29 o
   6   7   8       25.20       39.52     20.13 o
   7   7   8      389.88      331.75     29.46 o
   8   7   8       15.16       11.71     27.42 o
   9   7   8       10.11      -26.85     26.85 o
  10   7   8        1.69       29.37     26.52 o
  11   7   8      122.92       72.57     38.40 o
  12   7   8      225.23      171.68     66.08 o
  13   7   8       40.69       17.22     37.98 o
   0   8   8      131.53      113.65     28.37 o
   1   8   8        7.03       -2.35     18.05 o
   2   8   8      124.81      128.72     20.64 o
   3   8   8      844.30      835.91     29.46 o
   4   8   8      101.41      107.08     19.82 o
   5   8   8      247.04      282.04     25.30 o
   6   8   8       70.87       74.28     26.36 o
   7   8   8      625.74      599.65     35.78 o
   8   8   8       98.45       94.06     31.35 o
   9   8   8      334.18      293.52     52.41 o
  10   8   8        0.15      -20.88     28.22 o
  11   8   8        0.17        4.55     27.14 o
  12   8   8        3.49      -54.82    149.06 o
   1   9   8     1091.47     1116.96     37.21 o
   2   9   8      664.36      695.66     30.25 o
   3   9   8      189.10      212.27     23.63 o
   4   9   8      127.79      126.78     23.89 o
   5   9   8        6.85        9.78     26.74 o
   6   9   8       13.30       -1.76     26.83 o
   7   9   8      497.53      444.31     38.69 o
   8   9   8       26.67       -4.62     30.70 o
   9   9   8      212.16      176.44     36.36 o
  10   9   8        0.45        6.76     36.23 o
  11   9   8        2.52      -13.83     29.82 o
   0  10   8     1681.02     1765.63     68.83 o
   1  10   8       98.99       92.90     23.38 o
   2  10   8      765.07      827.08     50.41 o
   3  10   8      638.24      662.09     32.73 o
   4  10   8       78.49       87.42     26.31 o
   5  10   8      508.03      521.15     64.57 o
   6  10   8        0.19       -6.61     33.02 o
   7  10   8      104.97       87.66     33.93 o
   8  10   8        0.28      -31.85     31.85 o
   9  10   8        0.09      -37.23     37.23 o
  10  10   8       23.36      -15.02     35.04 o
   1  11   8       50.95       71.47     25.28 o
   2  11   8      447.34      484.55     40.69 o
   3  11   8       24.69       42.52     27.26 o
   4  11   8      160.78      168.33     38.38 o
   5  11   8        0.36      -29.54     29.54 o
   6  11   8       70.65       86.22     35.06 o
   7  11   8        8.48        8.75     50.44 o
   8  11   8       49.05       -9.44     35.10 o
   9  11   8      187.72      137.81     58.69 o
   0  12   8       41.82      109.25     61.46 o
   1  12   8       55.08       46.63     28.97 o
   2  12   8      211.25      220.29     33.42 o
   3  12   8      191.88      203.78     33.74 o
   4  12   8        5.46        0.52     31.03 o
   5  12   8        7.25      -43.88     43.88 o
   6  12   8        0.68      -16.93     35.87 o
   7  12   8        1.11       27.78     37.68 o
   8  12   8       21.25       17.27     40.86 o
   1  13   8       38.72       89.81     38.22 o
   2  13   8      145.80      136.58     46.43 o
   3  13   8       37.65       64.58     37.51 o
   4  13   8        0.04      -29.36     48.72 o
   5  13   8       37.43       49.80     38.48 o
   6  13   8        1.06       24.46     85.56 o
   0  14   8       51.79       90.59     54.58 o
   1  14   8       18.92       63.98     44.11 o
   2  14   8       22.38       51.23     56.84 o
   1   1   9     3437.17     3307.01     49.19 o
   2   1   9      247.95      298.68     10.57 o
   3   1   9       43.13       72.51     11.75 o
   4   1   9     3478.22     3395.19     58.51 o
   5   1   9       11.31       27.05      9.20 o
   6   1   9       24.86       19.82     11.25 o
   7   1   9      163.39      171.69     17.85 o
   8   1   9       63.53       60.31     20.22 o
   9   1   9       33.65       60.45     18.02 o
  10   1   9      702.36      800.63     70.53 o
  11   1   9      156.74      185.80     39.41 o
  12   1   9      124.00      123.07     38.82 o
  13   1   9       12.81       -2.58     36.45 o
  14   1   9      130.97      126.61     39.79 o
  15   1   9        6.49      -33.37     35.58 o
   0   2   9    11451.91    11566.45    232.36 o
   1   2   9       69.29       82.73      7.91 o
   2   2   9     1215.77     1280.20     31.94 o
   3   2   9     1210.25     1121.23     26.35 o
   4   2   9      345.04      383.75     20.40 o
   5   2   9      686.70      684.35     18.68 o
   6   2   9      555.81      537.49     19.73 o
   7   2   9      670.91      683.81     23.32 o
   8   2   9      331.12      362.87     18.21 o
   9   2   9      230.93      295.18     26.76 o
  10   2   9     1710.07     1782.08     92.88 o
  11   2   9     1446.33     1506.27     85.24 o
  12   2   9        0.91      -13.73     43.47 o
  13   2   9      197.53      182.45     54.98 o
  14   2   9       75.09       23.44    122.16 o
   1   3   9       84.74      101.76     10.32 o
   2   3   9     1308.99     1399.63     30.98 o
   3   3   9     4600.09     4688.16     83.27 o
   4   3   9      210.56      184.58     11.61 o
   5   3   9      351.67      339.82     13.60 o
   6   3   9      938.49     1006.96     25.52 o
   7   3   9      192.72      208.84     15.16 o
   8   3   9       10.92       22.08     15.33 o
   9   3   9       82.70       84.47     23.02 o
  10   3   9      481.46      493.32     35.29 o
  11   3   9       21.77       59.89     37.19 o
  12   3   9      178.86      236.90     43.62 o
  13   3   9        1.65       18.16     38.68 o
  14   3   9       10.96      -21.25     37.69 o
   0   4   9    13847.68    14013.02    325.37 o
   1   4   9     1111.92     1144.74     26.70 o
   2   4   9     2588.69     2429.84     44.66 o
   3   4   9        2.61        2.88      6.60 o
   4   4   9      121.92      134.24     11.21 o
   5   4   9      460.90      453.77     16.35 o
   6   4   9     1272.92     1238.37     28.85 o
   7   4   9      662.94      733.03     22.85 o
   8   4   9     1089.64     1166.41     34.70 o
   9   4   9        2.58        4.14     23.22 o
  10   4   9       16.30       10.15     37.05 o
  11   4   9       20.48       60.66     32.83 o
  12   4   9        6.35        1.96     31.77 o
  13   4   9      135.89      138.85     42.12 o
  14   4   9        2.56      -31.02     38.08 o
   1   5   9     1009.35     1037.64     25.60 o
   2   5   9      675.33      729.30     21.49 o
   3   5   9      430.82      462.41     16.84 o
   4   5   9      434.26      422.69     17.57 o
   5   5   9       13.11        9.44     12.32 o
   6   5   9     1361.26     1432.73     33.07 o
   7   5   9      744.27      759.33     23.19 o
   8   5   9      273.79      310.07     27.96 o
   9   5   9      112.22       87.12     42.25 o
  10   5   9      260.77      132.05     45.39 o
  11   5   9       45.66      -12.78     33.11 o
  12   5   9       26.66       -3.37     33.30 o
  13   5   9      171.64      151.45     36.67 o
  14   5   9        4.14      -29.30     42.72 o
   0   6   9     2640.46     2559.65     74.11 o
   1   6   9      559.79      565.21     23.58 o
   2   6   9      827.30      782.75     25.64 o
   3   6   9      112.34      120.46     14.47 o
   4   6   9       72.38       58.82     12.55 o
   5   6   9        2.06       -9.33     14.20 o
   6   6   9       80.47       69.09     15.82 o
   7   6   9       34.79       51.70     20.49 o
   8   6   9       99.74      145.41     22.70 o
   9   6   9        2.27      -26.85     33.56 o
  10   6   9       41.45       13.92     46.29 o
  11   6   9        8.76      -47.46     47.46 o
  12   6   9        4.73       15.19     35.45 o
  13   6   9      221.49      280.90     40.44 o
   1   7   9        6.17       12.24     16.55 o
   2   7   9     2645.84     2636.73     58.17 o
   3   7   9      957.45     1026.23     29.86 o
   4   7   9       10.57       -0.15     15.53 o
   5   7   9       44.14       21.58     12.58 o
   6   7   9       83.92      108.93     20.39 o
   7   7   9        0.12      -10.50     24.63 o
   8   7   9      103.62       59.70     33.20 o
   9   7   9        3.98        9.41     27.65 o
  10   7   9      499.15      535.65    111.40 o
  11   7   9       10.40      -50.12     50.12 o
  12   7   9       95.01       21.54     54.14 o
  13   7   9       51.94       26.06     44.20 o
   0   8   9      134.83      261.98     31.60 o
   1   8   9      232.18      251.01     21.28 o
   2   8   9       20.75       -3.73     19.11 o
   3   8   9      491.78      512.19     25.99 o
   4   8   9        0.02      -12.13     20.50 o
   5   8   9      213.72      205.41     24.22 o
   6   8   9      808.05      771.05     62.98 o
   7   8   9       11.71        5.48     25.94 o
   8   8   9       28.52      -10.07     29.53 o
   9   8   9      116.41      119.40     31.84 o
  10   8   9        0.19      -11.20     28.98 o
  11   8   9       10.35      -19.85     33.01 o
  12   8   9      256.15      199.88     61.82 o
   1   9   9      341.72      368.26     25.59 o
   2   9   9       14.98      -21.19     21.19 o
   3   9   9       64.45       29.38     22.94 o
   4   9   9      900.42      869.01     35.56 o
   5   9   9      825.63      778.54     47.16 o
   6   9   9       24.38       33.43     27.70 o
   7   9   9       48.37       45.66     31.92 o
   8   9   9       94.70       55.58     32.78 o
   9   9   9      125.50       94.85     33.54 o
  10   9   9      116.11      102.70     41.60 o
  11   9   9      200.74      221.45     43.25 o
   0  10   9       27.46      -30.95     31.00 o
   1  10   9      393.38      412.95     27.05 o
   2  10   9      625.00      639.03     32.37 o
   3  10   9        0.79       -2.31     23.76 o
   4  10   9        4.53       -8.52     27.72 o
   5  10   9      115.86      114.83     30.30 o
   6  10   9        3.61        3.79     31.92 o
   7  10   9       48.67      -16.38     32.48 o
   8  10   9      157.72       65.49     35.89 o
   9  10   9        3.02       -7.31     33.70 o
  10  10   9       28.69       44.59     33.81 o
   1  11   9        1.25       -7.80     24.85 o
   2  11   9       82.25       61.32     33.62 o
   3  11   9      178.01      175.68     32.32 o
   4  11   9      120.33      149.22     32.27 o
   5  11   9      134.75      144.40     32.95 o
   6  11   9       71.09       64.57     35.68 o
   7  11   9      274.08      182.03     38.34 o
   8  11   9       62.03       16.37     36.45 o
   9  11   9        0.50        7.09     60.04 o
   0  12   9       81.61      140.17     86.77 o
   1  12   9      155.75      142.10     30.33 o
   2  12   9        0.99       10.84     34.95 o
   3  12   9       60.25       67.08     32.44 o
   4  12   9        4.13       10.94     31.97 o
   5  12   9        0.64       14.42     35.78 o
   6  12   9      238.69      155.99     66.10 o
   7  12   9       12.69      -36.11     36.11 o
   1  13   9        5.27       -3.64     48.49 o
   2  13   9       34.84       23.32     42.90 o
   3  13   9        2.86      -14.90     39.98 o
   4  13   9        5.97       49.27     44.14 o
   5  13   9        2.37      -37.59     37.59 o
   0   0  10       55.43       44.07     17.83 o
   1   0  10     2591.41     2357.14     65.56 o
   2   0  10     1324.83     1336.43     61.51 o
   3   0  10     8285.35     8056.11    206.41 o
   4   0  10      462.42      576.46     22.56 o
   5   0  10       18.46       -1.41     13.02 o
   6   0  10     2502.84     2556.90     80.05 o
   7   0  10      961.50      935.84     48.43 o
   8   0  10      326.55      347.22     31.52 o
   9   0  10      163.25      216.16     76.88 o
  10   0  10     2081.90     2173.57    153.11 o
  11   0  10      695.74      783.38     84.61 o
  12   0  10      335.66      335.93     65.53 o
  13   0  10       45.04       18.49     52.37 o
  14   0  10      102.31       27.00     54.34 o
   1   1  10       89.73       87.94      9.75 o
   2   1  10     3269.63     3124.90     54.66 o
   3   1  10      257.23      252.68     23.29 o
   4   1  10     1599.50     1588.28     30.72 o
   5   1  10      124.15      111.94     10.68 o
   6   1  10      277.90      340.29     23.59 o
   7   1  10        4.40      -11.22     15.98 o
   8   1  10      789.13      809.55     32.52 o
   9   1  10     1271.68     1302.68     51.92 o
  10   1  10      820.38      843.68     61.65 o
  11   1  10      271.65      256.39     43.24 o
  12   1  10        0.00      -25.51     35.61 o
  13   1  10        0.01      -27.36     37.16 o
  14   1  10       16.99       -7.90     38.26 o
   0   2  10       68.15       71.54     13.75 o
   1   2  10     1559.38     1511.02     27.63 o
   2   2  10     8449.98     8596.71    136.64 o
   3   2  10       24.76       17.28      9.21 o
   4   2  10       95.04       99.82      9.40 o
   5   2  10      106.95      108.27     11.06 o
   6   2  10      524.10      570.52     19.56 o
   7   2  10      651.42      710.06     24.82 o
   8   2  10       77.68       98.43     15.39 o
   9   2  10      119.43      140.38     29.95 o
  10   2  10      263.85      283.54     42.14 o
  11   2  10       17.11        1.11     36.52 o
  12   2  10       61.50       53.19     39.45 o
  13   2  10        0.54      -28.02     38.20 o
  14   2  10        1.40      -39.96     39.96 o
   1   3  10     2370.19     2386.54     42.00 o
   2   3  10      132.78      111.22     11.34 o
   3   3  10      223.24      242.54     17.62 o
   4   3  10       81.03      104.93     12.66 o
   5   3  10      140.87      148.67     11.16 o
   6   3  10       58.19       66.28     12.17 o
   7   3  10     1398.54     1394.04     37.73 o
   8   3  10      337.67      350.05     20.17 o
   9   3  10      313.81      331.91     27.44 o
  10   3  10      929.27      912.38     66.23 o
  11   3  10      116.38      148.53     57.67 o
  12   3  10      201.44      207.08     43.43 o
  13   3  10        4.41      -43.40     57.59 o
  14   3  10       21.91       76.46    121.74 o
   0   4  10       50.70       43.07     14.98 o
   1   4  10        0.02      -10.27     10.27 o
   2   4  10     8155.48     8109.06    135.24 o
   3   4  10      840.68      774.72     22.71 o
   4   4  10       40.87       27.18     10.60 o
   5   4  10     1936.63     1909.19     41.22 o
   6   4  10       45.47       44.39     12.70 o
   7   4  10     3015.26     3110.94     58.76 o
   8   4  10        7.52       32.50     20.88 o
   9   4  10      957.72      902.28     78.69 o
  10   4  10       12.12      -12.89     30.28 o
  11   4  10       56.33       23.55     32.44 o
  12   4  10       22.93      -22.80     39.57 o
  13   4  10       92.00      110.50     42.70 o
  14   4  10       73.67      111.26     42.66 o
   1   5  10    15469.27    15771.60    270.65 o
   2   5  10     2519.94     2490.87     50.73 o
   3   5  10     1433.46     1469.30     32.60 o
   4   5  10        0.55        3.87     11.24 o
   5   5  10        1.70      -13.14     13.14 o
   6   5  10       44.97       29.59     12.97 o
   7   5  10       45.45       52.62     14.15 o
   8   5  10       35.52       28.90     20.14 o
   9   5  10      177.46      125.03     44.55 o
  10   5  10      633.27      659.09     48.07 o
  11   5  10       39.00       44.08     34.26 o
  12   5  10      160.23      102.38     36.64 o
  13   5  10        0.40       -4.91     33.32 o
   0   6  10       15.34       34.41     20.47 o
   1   6  10     3294.39     3389.66     70.75 o
   2   6  10      319.47      332.98     21.47 o
   3   6  10      380.83      401.85     21.65 o
   4   6  10       17.85       16.50     13.93 o
   5   6  10      243.91      285.11     17.64 o
   6   6  10       75.71       80.28     16.33 o
   7   6  10       93.61       96.64     23.28 o
   8   6  10       21.93      -14.65     22.68 o
   9   6  10     1336.68     1157.02     51.25 o
  10   6  10        5.74      -40.70     45.18 o
  11   6  10      239.77      140.17     38.56 o
  12   6  10      112.27       52.67     36.75 o
  13   6  10       76.63       13.59     39.35 o
   1   7  10       55.36       41.21     17.85 o
   2   7  10       15.52       28.80     17.36 o
   3   7  10      792.87      760.15     25.95 o
   4   7  10       78.97       65.80     22.67 o
   5   7  10     1645.34     1529.91     50.17 o
   6   7  10      703.48      681.10     33.27 o
   7   7  10       73.96       88.13     26.01 o
   8   7  10       50.05       44.39     30.39 o
   9   7  10       61.56       68.30     29.00 o
  10   7  10        9.52       14.69     27.10 o
  11   7  10       95.92       -9.40     51.35 o
  12   7  10      101.31       -7.89     43.26 o
   0   8  10      777.18      860.95     45.27 o
   1   8  10        4.52       -8.75     19.25 o
   2   8  10       48.42       21.25     19.73 o
   3   8  10        1.79      -20.48     20.48 o
   4   8  10       42.85       26.11     22.33 o
   5   8  10      541.03      474.55     30.61 o
   6   8  10      516.81      465.21     33.70 o
   7   8  10       33.47        9.29     27.15 o
   8   8  10      104.10      104.50     31.50 o
   9   8  10        2.97       24.18     37.41 o
  10   8  10       20.56      -10.49     29.26 o
  11   8  10       38.33       -5.20     41.08 o
  12   8  10       11.52      -54.28     54.28 o
   1   9  10     1846.03     1791.20     49.05 o
   2   9  10      916.39      917.13     38.63 o
   3   9  10       53.44       51.72     22.94 o
   4   9  10      211.59      161.13     25.12 o
   5   9  10      100.06       96.69     28.74 o
   6   9  10       44.66       11.55     27.70 o
   7   9  10        7.60       19.62     32.27 o
   8   9  10       40.99       27.72     43.64 o
   9   9  10      144.35      113.08     34.76 o
  10   9  10       48.91       79.77     33.14 o
  11   9  10       25.89       11.08     30.58 o
   0  10  10       68.55       70.35     32.17 o
   1  10  10      216.01      204.68     26.01 o
   2  10  10        7.83      -23.71     23.71 o
   3  10  10       35.23       33.46     24.20 o
   4  10  10      635.29      616.11     51.80 o
   5  10  10        1.74        1.57     28.64 o
   6  10  10      206.22      192.79     44.80 o
   7  10  10       10.90        0.95     32.56 o
   8  10  10       81.04       78.02     35.54 o
   9  10  10        1.48      -14.64     34.12 o
  10  10  10        0.27       33.58     34.61 o
   1  11  10       16.83       15.85     25.47 o
   2  11  10      133.74       97.94     26.79 o
   3  11  10       15.52       -8.78     30.18 o
   4  11  10        0.48      -29.69     29.69 o
   5  11  10      447.19      532.77     72.90 o
   6  11  10      157.43      219.25     45.86 o
   7  11  10       19.16       41.59     36.33 o
   8  11  10       37.13       28.07     52.89 o
   9  11  10        2.00      -35.48     35.51 o
   0  12  10      161.30      237.68     45.43 o
   1  12  10       16.48       39.82     28.98 o
   2  12  10        5.35      -38.80     38.80 o
   3  12  10        4.22       -1.74     31.85 o
   4  12  10       34.97       43.55     32.60 o
   5  12  10       47.10       26.32     37.53 o
   6  12  10      196.52      210.52     41.08 o
   7  12  10        8.68      -18.33     37.48 o
   1  13  10       64.19      110.78     38.94 o
   2  13  10        0.48       -1.12     46.89 o
   3  13  10       22.57       26.42     44.56 o
   4  13  10       58.64       69.15     45.19 o
   5  13  10        6.00      -35.95     45.05 o
   1   1  11     1571.89     1434.59     27.86 o
   2   1  11      211.80      245.60     11.02 o
   3   1  11      748.29      712.66     26.65 o
   4   1  11     2767.99     2679.25     47.92 o
   5   1  11      410.90      434.22     14.92 o
   6   1  11      762.94      733.76     21.23 o
   7   1  11      290.81      362.95     20.84 o
   8   1  11      709.62      838.70     45.88 o
   9   1  11       11.10       43.05     35.89 o
  10   1  11       76.01       75.91     37.52 o
  11   1  11       26.67       21.53     36.54 o
  12   1  11      134.34      145.73     41.10 o
  13   1  11       64.43       52.86     40.32 o
  14   1  11        1.92       20.35     58.80 o
   0   2  11       48.77       18.12     21.47 o
   1   2  11       43.96       51.64     10.59 o
   2   2  11     1051.38      939.83     26.10 o
   3   2  11     1647.56     1552.77     45.90 o
   4   2  11     3315.52     3278.87     63.20 o
   5   2  11       14.79        4.13      9.58 o
   6   2  11     1164.97     1180.92     27.27 o
   7   2  11      427.63      500.01     24.74 o
   8   2  11      593.13      702.60     25.91 o
   9   2  11      151.44      144.01     38.79 o
  10   2  11       18.91      -13.73     35.28 o
  11   2  11        4.87      -34.30     36.50 o
  12   2  11        5.21       -0.15     38.43 o
  13   2  11       95.02      120.14     42.75 o
  14   2  11      102.02       62.71     41.69 o
   1   3  11     1321.17     1367.38     28.72 o
   2   3  11      165.90      194.44     12.32 o
   3   3  11      314.70      392.36     16.08 o
   4   3  11      306.71      334.25     13.39 o
   5   3  11       52.01       56.62     11.65 o
   6   3  11      131.44      142.92     12.99 o
   7   3  11     1276.55     1296.17     36.61 o
   8   3  11      263.99      306.49     25.47 o
   9   3  11       26.33       26.38     24.63 o
  10   3  11      139.68      174.10     41.89 o
  11   3  11       18.97       67.56     39.18 o
  12   3  11       98.94      104.96     41.32 o
  13   3  11       39.85        9.25     40.15 o
  14   3  11       58.63       42.45     41.69 o
   0   4  11      364.10      398.44     20.71 o
   1   4  11      207.37      236.71     13.26 o
   2   4  11      426.87      428.47     16.64 o
   3   4  11      377.11      391.12     19.61 o
   4   4  11      821.12      856.05     23.56 o
   5   4  11      218.78      200.88     13.92 o
   6   4  11      297.08      327.33     16.66 o
   7   4  11      168.63      172.89     18.26 o
   8   4  11      334.42      362.19     24.65 o
   9   4  11     2288.43     2491.10     98.69 o
  10   4  11        9.17      -29.45     37.45 o
  11   4  11       19.09       10.81     32.25 o
  12   4  11       23.44      -23.91     39.95 o
  13   4  11       15.60      -31.40     40.56 o
  14   4  11        8.86      -41.08     41.08 o
   1   5  11     8565.48     8235.41    143.84 o
   2   5  11     1935.81     1876.76     41.04 o
   3   5  11      100.14       95.25     15.88 o
   4   5  11      132.21      123.62     15.16 o
   5   5  11      144.01      174.96     17.04 o
   6   5  11     1251.99     1306.60     38.75 o
   7   5  11      513.15      487.91     22.64 o
   8   5  11      275.93      282.28     25.63 o
   9   5  11       90.93      115.53     44.29 o
  10   5  11      131.66      129.31     36.29 o
  11   5  11      120.73       98.96     36.21 o
  12   5  11       64.21       78.93     65.76 o
  13   5  11        0.39      -27.78     45.04 o
   0   6  11      810.60      814.30     37.73 o
   1   6  11        6.60       -5.61     15.60 o
   2   6  11       64.22       69.30     15.17 o
   3   6  11       88.85      125.76     34.42 o
   4   6  11     1037.73     1050.62     31.53 o
   5   6  11      142.07      128.12     16.75 o
   6   6  11       78.85       73.54     19.63 o
   7   6  11     1220.33     1234.42     65.25 o
   8   6  11       10.03       51.54     27.67 o
   9   6  11      159.79      188.25     29.42 o
  10   6  11        9.81       53.14     81.71 o
  11   6  11      136.14      117.35     38.77 o
  12   6  11       23.38      -34.59     36.08 o
  13   6  11        1.55      -38.99     55.75 o
   1   7  11      486.15      533.72     23.94 o
   2   7  11      242.29      252.64     23.17 o
   3   7  11      747.49      752.79     27.36 o
   4   7  11      480.31      477.50     25.26 o
   5   7  11     1012.46      981.12     37.05 o
   6   7  11       41.40        9.76     22.82 o
   7   7  11      179.98      173.78     27.67 o
   8   7  11      116.97       67.67     29.77 o
   9   7  11        4.12       25.61     29.16 o
  10   7  11      104.22      132.86     41.99 o
  11   7  11       20.11      -50.07     50.07 o
  12   7  11       26.14      -34.84     44.11 o
   0   8  11      121.52      191.59     32.85 o
   1   8  11      169.34      195.83     21.67 o
   2   8  11      459.21      490.01     26.71 o
   3   8  11     1468.69     1293.44     40.36 o
   4   8  11      144.96      132.51     23.50 o
   5   8  11     1829.12     1757.94     58.96 o
   6   8  11       35.73       -3.91     26.20 o
   7   8  11       38.01       51.39     30.66 o
   8   8  11      335.32      356.88     38.08 o
   9   8  11      531.97      438.13     67.05 o
  10   8  11       36.21       21.96     30.37 o
  11   8  11        6.32      -44.79     54.95 o
   1   9  11      240.06      241.72     26.04 o
   2   9  11      577.95      564.49     30.75 o
   3   9  11      268.55      228.34     25.67 o
   4   9  11      608.06      624.14     34.42 o
   5   9  11       42.09        9.65     27.83 o
   6   9  11       29.67       48.07     28.85 o
   7   9  11        8.85      -31.48     31.48 o
   8   9  11       40.38        6.96     33.05 o
   9   9  11       84.56       66.64     34.09 o
  10   9  11      201.17      176.80     34.94 o
  11   9  11       16.57       13.77     30.52 o
   0  10  11      501.14      499.24     42.70 o
   1  10  11       57.74       56.43     24.67 o
   2  10  11      225.50      197.82     26.56 o
   3  10  11      461.51      493.45     36.23 o
   4  10  11       54.06       48.02     29.82 o
   5  10  11      148.82      190.66     50.24 o
   6  10  11       35.13      -20.93     33.09 o
   7  10  11       10.98      -41.81     41.81 o
   8  10  11       76.62       40.45     35.10 o
   9  10  11       44.20       18.94     35.10 o
  10  10  11      222.05      125.48     84.46 o
   1  11  11      109.20       87.64     28.97 o
   2  11  11       28.64       39.61     26.08 o
   3  11  11      217.23      171.78     33.06 o
   4  11  11      165.66      148.52     41.66 o
   5  11  11      116.86       85.04     32.28 o
   6  11  11       40.40       55.55     35.88 o
   7  11  11      103.17       38.49     43.24 o
   8  11  11       33.93       59.51     37.88 o
   0  12  11       56.03       70.55     42.44 o
   1  12  11       32.10       33.21     43.83 o
   2  12  11      197.62      260.89     39.41 o
   3  12  11        7.56       13.12     36.00 o
   4  12  11       38.88      -12.44     32.75 o
   5  12  11       57.82       15.74     37.82 o
   6  12  11        5.25       40.39     53.76 o
   7  12  11       48.73       -7.11     52.49 o
   1  13  11      100.53      150.36     40.13 o
   2  13  11        5.10        9.31     38.16 o
   3  13  11        9.77       -8.58     38.25 o
   4  13  11       18.35      -36.39     43.39 o
   0   0  12     8661.54     7857.13    320.59 o
   1   0  12      476.80      433.81     33.13 o
   2   0  12      371.44      330.99     20.38 o
   3   0  12      489.45      505.57     29.06 o
   4   0  12       16.79       -4.70     12.89 o
   5   0  12      255.21      263.64     24.62 o
   6   0  12     8912.52     9209.60    236.76 o
   7   0  12      302.15      295.88     23.96 o
   8   0  12     1960.11     2016.10    123.41 o
   9   0  12      910.21      924.56     92.77 o
  10   0  12     2090.63     1799.87    136.75 o
  11   0  12        0.78      -25.72     50.99 o
  12   0  12       58.45       36.30     56.51 o
  13   0  12       22.08      -19.52     54.09 o
  14   0  12      636.76      723.32     87.44 o
   1   1  12        8.33       11.15      9.66 o
   2   1  12      806.11      850.54     27.76 o
   3   1  12      218.45      240.63     12.57 o
   4   1  12     1108.05     1135.05     26.16 o
   5   1  12      263.26      306.74     14.75 o
   6   1  12      211.20      229.35     13.15 o
   7   1  12       36.09       43.23     15.39 o
   8   1  12       46.12       56.92     19.60 o
   9   1  12       40.99       27.97     35.96 o
  10   1  12      270.92      507.82     50.82 o
  11   1  12      381.50      490.62     52.40 o
  12   1  12      122.00       71.69     59.28 o
  13   1  12       74.29       92.15     41.71 o
  14   1  12      207.04      167.55     96.18 o
   0   2  12     4503.00     4479.54    118.78 o
   1   2  12       38.36       24.13     10.10 o
   2   2  12       29.50       24.09     10.36 o
   3   2  12     1317.05     1248.93     30.79 o
   4   2  12        0.49        4.10      6.10 o
   5   2  12      709.84      731.91     21.02 o
   6   2  12      178.65      195.89     13.24 o
   7   2  12        5.37       -0.25     14.91 o
   8   2  12      931.66      914.31     34.14 o
   9   2  12     1794.77     1777.29     74.46 o
  10   2  12       40.31       17.62     35.90 o
  11   2  12      581.00      569.35     55.48 o
  12   2  12      102.88      102.50     42.25 o
  13   2  12      333.56      405.70     55.24 o
  14   2  12       40.59       13.35     41.49 o
   1   3  12     1053.71      952.81     22.97 o
   2   3  12      720.57      720.23     21.56 o
   3   3  12      610.91      615.43     19.73 o
   4   3  12       49.16       44.51     11.88 o
   5   3  12      254.42      274.43     15.47 o
   6   3  12      391.91      437.14     18.07 o
   7   3  12       78.92      104.29     14.51 o
   8   3  12       53.27       41.74     18.95 o
   9   3  12        1.28       -9.11     21.92 o
  10   3  12      254.98      244.55     35.59 o
  11   3  12      125.30       88.22     41.03 o
  12   3  12      138.07       98.45     62.73 o
  13   3  12        1.69      -28.92     40.36 o
  14   3  12        7.40      -34.61     57.82 o
   0   4  12     7080.06     6719.09    160.33 o
   1   4  12      161.86      163.48     12.93 o
   2   4  12       26.00       21.88     11.95 o
   3   4  12      669.86      631.24     20.58 o
   4   4  12      343.54      316.44     17.69 o
   5   4  12     1712.01     1714.50     38.85 o
   6   4  12      511.14      570.90     26.87 o
   7   4  12        0.22       -0.72     16.03 o
   8   4  12       62.28       33.99     26.36 o
   9   4  12      271.64      226.21     40.81 o
  10   4  12      510.80      556.20     43.99 o
  11   4  12      197.94      136.72     35.16 o
  12   4  12       59.77       54.48     35.89 o
  13   4  12       51.59       30.84     68.28 o
   1   5  12       73.06       45.24     15.44 o
   2   5  12     3315.66     3159.40     63.11 o
   3   5  12      591.26      601.95     28.18 o
   4   5  12      837.02      809.07     27.59 o
   5   5  12       42.00       63.43     15.25 o
   6   5  12       51.12       31.01     15.00 o
   7   5  12        3.66       32.15     19.48 o
   8   5  12      274.41      238.96     25.06 o
   9   5  12      100.08       51.81     34.25 o
  10   5  12      116.03       83.68     35.96 o
  11   5  12       44.80       32.66     35.83 o
  12   5  12      215.00      230.00     39.79 o
  13   5  12      539.85      497.61     53.23 o
   0   6  12     1616.35     1622.51     54.91 o
   1   6  12      388.85      392.20     20.78 o
   2   6  12        7.07       -2.32     15.37 o
   3   6  12     1345.81     1414.30     35.82 o
   4   6  12       40.16       32.29     15.95 o
   5   6  12      664.70      651.63     27.63 o
   6   6  12       73.68       52.37     21.46 o
   7   6  12      309.72      362.14     29.74 o
   8   6  12      583.35      550.23     37.60 o
   9   6  12      207.84      157.13     33.27 o
  10   6  12       84.66       66.12     48.37 o
  11   6  12       10.43      -26.05     36.31 o
  12   6  12      116.17       54.65     38.46 o
  13   6  12       49.98       31.74     67.36 o
   1   7  12     2589.23     2447.57     56.01 o
   2   7  12     1744.49     1679.46     44.28 o
   3   7  12      365.68      366.08     21.23 o
   4   7  12      984.35      956.99     36.55 o
   5   7  12      264.36      252.26     26.57 o
   6   7  12        3.07      -23.67     23.67 o
   7   7  12      281.00      296.05     30.02 o
   8   7  12        1.37        2.91     29.45 o
   9   7  12        2.54      -29.42     29.42 o
  10   7  12      168.95      132.95     53.83 o
  11   7  12        7.25      -66.38     73.56 o
  12   7  12       14.66       -3.95     40.02 o
   0   8  12      675.30      653.47     67.14 o
   1   8  12     1528.86     1464.63     43.16 o
   2   8  12      652.33      700.51     30.20 o
   3   8  12      511.70      465.03     28.62 o
   4   8  12       31.90       42.11     22.37 o
   5   8  12     1126.94     1024.54     43.94 o
   6   8  12        0.95      -12.99     33.67 o
   7   8  12      125.28      105.82     35.24 o
   8   8  12       14.30       16.95     31.59 o
   9   8  12        7.67       27.10     31.26 o
  10   8  12      167.48      111.80     31.97 o
  11   8  12        0.55      -60.10    125.69 o
   1   9  12       17.40       13.69     21.93 o
   2   9  12      209.07      249.46     26.28 o
   3   9  12      191.54      177.72     25.41 o
   4   9  12        1.66      -22.10     25.15 o
   5   9  12       14.69      -17.21     27.77 o
   6   9  12        3.25       -7.93     28.62 o
   7   9  12        6.99      -31.50     31.50 o
   8   9  12       66.12       38.20     41.70 o
   9   9  12       23.84       27.34     33.57 o
  10   9  12       11.00        8.86     54.62 o
   0  10  12       21.55       -9.95     37.08 o
   1  10  12       41.84       27.35     26.21 o
   2  10  12       19.31        1.43     24.29 o
   3  10  12       23.59       10.96     26.88 o
   4  10  12        9.35        7.07     29.70 o
   5  10  12       41.10       32.87     30.32 o
   6  10  12       30.47       10.17     33.68 o
   7  10  12        6.57      -33.89     33.89 o
   8  10  12        8.22      -24.35     35.15 o
   9  10  12       35.68       61.66     43.62 o
   1  11  12       68.11       47.22     28.53 o
   2  11  12        4.93       -2.20     27.98 o
   3  11  12       16.14       31.21     30.62 o
   4  11  12      181.67      134.07     34.54 o
   5  11  12      205.59      207.65     38.68 o
   6  11  12        2.02       14.07     35.29 o
   7  11  12       78.29       49.49     66.27 o
   8  11  12        2.17       27.72     38.21 o
   0  12  12      279.57      383.52     49.33 o
   1  12  12       13.85       13.10     32.54 o
   2  12  12       97.18      149.17     37.96 o
   3  12  12      354.02      415.57     43.57 o
   4  12  12       54.80       52.99     33.88 o
   5  12  12       41.77       31.70     37.85 o
   6  12  12       52.52        0.37     38.47 o
   1  13  12      121.64      154.28     44.37 o
   2  13  12      403.03      482.36     54.46 o
   3  13  12      101.70      153.49     59.89 o
   1   1  13     2052.32     1936.39     37.12 o
   2   1  13        0.04        2.97     10.43 o
   3   1  13     1777.94     1678.90     38.15 o
   4   1  13       17.34       17.62      9.50 o
   5   1  13      533.37      571.81     24.29 o
   6   1  13      251.58      249.08     14.19 o
   7   1  13      196.78      204.86     14.53 o
   8   1  13       21.01       11.95     18.26 o
   9   1  13       13.07       22.10     35.28 o
  10   1  13      527.68      609.09     56.09 o
  11   1  13      598.14      705.79    101.66 o
  12   1  13        2.95      -28.51     38.86 o
  13   1  13       71.72       54.75     50.31 o
  14   1  13        7.47      -39.44     39.44 o
   0   2  13       63.02       78.36     14.63 o
   1   2  13      163.51      174.20     11.52 o
   2   2  13        1.16       -7.74     10.54 o
   3   2  13     1234.73     1080.43     28.24 o
   4   2  13        0.18        8.94      9.62 o
   5   2  13      553.50      578.86     18.44 o
   6   2  13      189.13      210.19     16.75 o
   7   2  13       18.91        9.79     16.75 o
   8   2  13      867.58      824.69     33.10 o
   9   2  13       50.02       87.59     35.00 o
  10   2  13      152.38      120.50     41.04 o
  11   2  13        4.22      -42.85     55.87 o
  12   2  13        0.11       24.97     40.92 o
  13   2  13       47.18       11.17     41.47 o
  14   2  13       16.73      -15.92     41.47 o
   1   3  13       68.63       92.26     11.73 o
   2   3  13      197.89      179.85     13.99 o
   3   3  13      215.91      203.33     14.17 o
   4   3  13     1074.10     1013.02     28.33 o
   5   3  13      437.83      456.36     19.62 o
   6   3  13       69.21       64.72     14.70 o
   7   3  13       33.08       13.03     13.31 o
   8   3  13      138.41      144.77     20.07 o
   9   3  13      316.00      243.12     35.60 o
  10   3  13        7.04      -24.51     29.82 o
  11   3  13        1.60      -38.71     38.71 o
  12   3  13        0.68      -39.83     39.83 o
  13   3  13        9.15      -22.93     58.74 o
   0   4  13      637.50      645.78     28.96 o
   1   4  13     3335.43     3295.11     61.92 o
   2   4  13     1597.90     1522.62     35.44 o
   3   4  13       11.96       23.75     13.31 o
   4   4  13        4.94        5.99     12.38 o
   5   4  13      155.59      168.59     15.86 o
   6   4  13      592.94      651.77     41.50 o
   7   4  13      465.54      448.20     22.13 o
   8   4  13       42.62       14.24     21.68 o
   9   4  13        6.35      -38.81     52.41 o
  10   4  13      195.03      222.53     37.53 o
  11   4  13       20.61      -30.88     32.62 o
  12   4  13       28.17       55.97     45.31 o
  13   4  13       91.62       40.30     54.62 o
   1   5  13      514.82      549.50     21.55 o
   2   5  13        0.62        0.73     14.11 o
   3   5  13      253.21      269.44     18.32 o
   4   5  13       58.15       59.22     11.04 o
   5   5  13      700.39      643.40     23.45 o
   6   5  13       84.90       94.24     20.47 o
   7   5  13        0.20       -0.51     20.39 o
   8   5  13       49.77       50.34     34.93 o
   9   5  13        1.35      -32.28     32.28 o
  10   5  13      310.77      342.12     42.04 o
  11   5  13      352.31      289.63     41.73 o
  12   5  13       24.34        3.43     35.82 o
  13   5  13       73.98       53.32     61.90 o
   0   6  13     1687.85     1605.40     55.40 o
   1   6  13      755.49      766.05     26.91 o
   2   6  13        4.61       -3.25     15.80 o
   3   6  13      306.92      290.20     19.29 o
   4   6  13        5.33       11.87     16.71 o
   5   6  13       66.60       43.75     19.44 o
   6   6  13     1724.00     1618.40     56.20 o
   7   6  13      296.49      287.26     28.90 o
   8   6  13      103.33       86.79     29.06 o
   9   6  13       24.85       -9.76     31.20 o
  10   6  13        9.42      -28.45     36.29 o
  11   6  13       90.68        7.12     38.08 o
  12   6  13      115.82      114.99     39.84 o
   1   7  13     2305.00     2232.35     52.96 o
   2   7  13        0.19      -13.20     20.21 o
   3   7  13      639.46      594.71     28.00 o
   4   7  13      408.28      413.20     26.95 o
   5   7  13      409.32      394.87     28.71 o
   6   7  13      192.36      148.99     27.69 o
   7   7  13      506.11      446.46     51.34 o
   8   7  13       22.54       -7.24     37.90 o
   9   7  13       78.54       78.43     30.93 o
  10   7  13      111.62      102.28     33.63 o
  11   7  13       87.57       84.87     46.62 o
  12   7  13        1.65      -28.58     40.28 o
   0   8  13     1119.53     1108.77     53.09 o
   1   8  13     1162.44     1130.46     49.78 o
   2   8  13      294.69      299.42     24.60 o
   3   8  13       31.32       51.68     22.51 o
   4   8  13        4.10        1.12     23.86 o
   5   8  13        0.00      -18.13     28.06 o
   6   8  13      206.37      167.33     29.41 o
   7   8  13        0.90        8.20     31.36 o
   8   8  13        0.41      -21.04     31.12 o
   9   8  13       19.44      -10.58     31.59 o
  10   8  13       63.04       31.08     40.35 o
  11   8  13       30.37      -20.10     56.30 o
   1   9  13       25.20      -13.96     22.97 o
   2   9  13      893.29      909.35     37.09 o
   3   9  13       85.80       84.90     24.45 o
   4   9  13      247.20      239.31     31.32 o
   5   9  13        7.42      -14.79     28.06 o
   6   9  13        2.77       22.88     29.05 o
   7   9  13       53.49       10.08     33.67 o
   8   9  13      251.77      292.09     38.87 o
   9   9  13        1.32      -13.16     33.31 o
  10   9  13       52.56       35.08     33.18 o
   0  10  13       96.42      141.36     49.73 o
   1  10  13        0.10       -8.39     24.63 o
   2  10  13        0.40       21.46     24.93 o
   3  10  13        6.66      -26.88     26.88 o
   4  10  13       60.56       92.93     30.93 o
   5  10  13       93.19       70.36     31.23 o
   6  10  13      316.88      314.47     39.91 o
   7  10  13       45.89       47.69     46.75 o
   8  10  13        1.22      -29.44     45.25 o
   9  10  13        6.86       20.43     36.13 o
   1  11  13       74.81       50.56     28.98 o
   2  11  13        0.05      -30.08     30.08 o
   3  11  13       27.93      -12.91     30.79 o
   4  11  13        1.19      -15.70     31.15 o
   5  11  13       25.55        9.37     35.31 o
   6  11  13       96.28      126.13     38.34 o
   7  11  13        2.53       38.59     38.00 o
   0  12  13        0.99      -30.71     41.56 o
   1  12  13        2.14       -3.92     32.35 o
   2  12  13      109.81      144.99     41.35 o
   3  12  13        4.92       -8.43     36.19 o
   4  12  13       16.43       38.48     37.11 o
   5  12  13       10.39      -20.02     37.58 o
   6  12  13      301.37      126.92     69.08 o
   1  13  13       45.91       50.38     45.56 o
   2  13  13       26.01       55.31     58.00 o
   0   0  14      683.25      738.00     50.45 o
   1   0  14     3607.76     3265.77     82.10 o
   2   0  14     8755.30     8550.87    220.67 o
   3   0  14      231.11      233.31     19.16 o
   4   0  14     7723.88     7404.32    215.10 o
   5   0  14      922.68      845.00     34.40 o
   6   0  14     1317.97     1370.59     42.36 o
   7   0  14     1187.18     1185.24     43.00 o
   8   0  14      244.25      290.46     24.19 o
   9   0  14      628.61      702.24     82.87 o
  10   0  14      178.65      230.51     62.86 o
  11   0  14      251.17      244.01     67.35 o
  12   0  14       40.05       92.11     63.63 o
  13   0  14      213.38      219.02     68.95 o
  14   0  14        6.22      -11.14     56.39 o
   1   1  14      753.41      741.84     20.43 o
   2   1  14      758.46      771.67     24.47 o
   3   1  14      893.06      876.93     30.71 o
   4   1  14     2427.75     2340.67     53.73 o
   5   1  14       81.40       96.40     12.34 o
   6   1  14       18.24       26.15     11.75 o
   7   1  14      187.48      163.82     14.81 o
   8   1  14     1258.17     1185.60     39.47 o
   9   1  14      252.43      332.97     46.73 o
  10   1  14     2565.22     2523.75    125.69 o
  11   1  14      185.54      224.95     46.52 o
  12   1  14      643.68      577.21     72.55 o
  13   1  14       13.12        5.64     41.24 o
   0   2  14        2.92      -13.83     13.83 o
   1   2  14      501.13      547.12     16.75 o
   2   2  14      207.48      224.40     13.89 o
   3   2  14      342.56      368.00     23.18 o
   4   2  14        4.45      -11.40     11.40 o
   5   2  14      790.93      802.15     23.89 o
   6   2  14      686.80      707.87     30.43 o
   7   2  14       20.22       20.36     15.28 o
   8   2  14      112.98      131.35     24.89 o
   9   2  14       54.61        5.41     28.57 o
  10   2  14       48.25       74.15     40.14 o
  11   2  14      128.78       68.67     42.56 o
  12   2  14      180.66      194.59     47.52 o
  13   2  14       90.32       70.24     45.70 o
   1   3  14      238.83      230.52     14.54 o
   2   3  14       30.58       20.37     13.17 o
   3   3  14      555.26      519.10     21.19 o
   4   3  14      807.87      764.32     24.85 o
   5   3  14      182.20      212.24     17.78 o
   6   3  14      212.27      226.07     16.84 o
   7   3  14      603.01      604.37     28.15 o
   8   3  14        4.05       -3.61     20.50 o
   9   3  14        5.29       -8.29     30.17 o
  10   3  14      191.20      144.85     34.02 o
  11   3  14      393.46      430.91     53.98 o
  12   3  14       10.42       -8.09     53.57 o
  13   3  14       35.55        3.05     68.34 o
   0   4  14      149.28      121.90     24.96 o
   1   4  14     1084.51      936.23     25.69 o
   2   4  14        0.50       -5.33     13.43 o
   3   4  14      776.06      745.36     23.69 o
   4   4  14       41.67       31.11     13.18 o
   5   4  14      224.50      230.53     17.79 o
   6   4  14      513.22      475.96     24.99 o
   7   4  14        0.06      -13.74     18.00 o
   8   4  14        3.50       -6.90     18.90 o
   9   4  14       10.26        7.56     31.07 o
  10   4  14       23.65      -21.97     33.15 o
  11   4  14      284.40      243.52     38.48 o
  12   4  14        0.54      -27.05     31.61 o
  13   4  14       19.07       11.78     46.72 o
   1   5  14      353.41      348.97     21.82 o
   2   5  14        1.21      -10.50     14.89 o
   3   5  14      892.34      879.89     27.66 o
   4   5  14       75.04       37.88     13.04 o
   5   5  14       82.00       61.92     19.03 o
   6   5  14      394.96      364.47     24.48 o
   7   5  14        0.65      -16.14     22.00 o
   8   5  14      477.58      463.98     34.44 o
   9   5  14       35.04       39.48     26.37 o
  10   5  14        0.26      -30.79     35.16 o
  11   5  14      354.11      337.92     68.27 o
  12   5  14       16.73       -5.91     36.00 o
   0   6  14     3796.45     3561.94    101.62 o
   1   6  14      178.63      180.10     19.48 o
   2   6  14      172.03      157.66     19.67 o
   3   6  14     1052.95     1042.67     31.75 o
   4   6  14       27.71       41.58     21.23 o
   5   6  14      108.69      122.37     24.09 o
   6   6  14      592.40      609.52     39.53 o
   7   6  14      888.56      997.82     83.68 o
   8   6  14      470.03      431.04     41.05 o
   9   6  14      406.68      302.59     37.86 o
  10   6  14       24.73        0.52     37.36 o
  11   6  14        2.78       -0.69     38.27 o
  12   6  14       66.50      -16.56     43.81 o
   1   7  14        0.13       23.20     20.78 o
   2   7  14       32.24       38.79     20.98 o
   3   7  14       82.62       95.39     22.85 o
   4   7  14      263.27      238.96     27.21 o
   5   7  14      496.68      515.55     31.45 o
   6   7  14      179.35      221.39     29.21 o
   7   7  14      131.37      119.08     28.12 o
   8   7  14       18.50      -14.69     30.03 o
   9   7  14      152.51      147.84     51.75 o
  10   7  14      114.05       69.55     53.63 o
  11   7  14        1.19      -26.97     40.72 o
   0   8  14     1022.16     1027.02     60.90 o
   1   8  14      271.54      304.79     24.70 o
   2   8  14       58.64       81.86     23.06 o
   3   8  14       14.12       31.06     22.80 o
   4   8  14      307.15      269.74     27.98 o
   5   8  14       27.78       12.59     24.84 o
   6   8  14       24.98       24.43     27.63 o
   7   8  14       86.87      187.34     34.62 o
   8   8  14       35.02       30.14     32.38 o
   9   8  14      281.01      288.40     37.39 o
  10   8  14        0.13      -30.67     52.73 o
  11   8  14        0.38      -54.30     54.30 o
   1   9  14       16.53       26.48     23.86 o
   2   9  14       12.39        4.93     23.70 o
   3   9  14        0.05       -9.83     25.57 o
   4   9  14       11.36      -21.14     25.77 o
   5   9  14      167.73      194.18     31.54 o
   6   9  14       46.05       72.57     30.11 o
   7   9  14        4.77       52.00     34.57 o
   8   9  14       41.89       34.99     34.42 o
   9   9  14        3.70      -13.17     33.95 o
  10   9  14      102.13       62.98     34.63 o
   0  10  14      142.80      189.38     49.86 o
   1  10  14        2.76      -26.83     26.83 o
   2  10  14      205.16      168.28     31.49 o
   3  10  14       14.46       -0.23     27.57 o
   4  10  14       21.54       -4.13     30.25 o
   5  10  14       14.34      -12.33     30.16 o
   6  10  14       52.47       38.79     35.54 o
   7  10  14      103.11       73.85     49.25 o
   8  10  14       18.46        8.55     36.39 o
   1  11  14        5.46      -30.22     30.22 o
   2  11  14        0.31      -30.62     30.62 o
   3  11  14       44.92       60.92     36.05 o
   4  11  14        8.25       -7.42     31.53 o
   5  11  14       42.98       42.50     44.96 o
   6  11  14       33.60       18.74     36.98 o
   7  11  14      168.54      182.44     41.08 o
   0  12  14        1.80      -42.21     50.61 o
   1  12  14       24.88       -5.17     41.81 o
   2  12  14        8.44      -30.66     39.57 o
   3  12  14       17.33      -23.73     58.32 o
   4  12  14        8.99      -39.70     52.60 o
   5  12  14        6.39       59.70     44.44 o
   1   1  15      766.98      680.86     19.68 o
   2   1  15      261.11      275.14     16.11 o
   3   1  15      410.01      428.53     18.47 o
   4   1  15      153.12      172.06     16.06 o
   5   1  15      135.08      156.68     13.99 o
   6   1  15       41.92       42.50     13.50 o
   7   1  15      208.65      234.66     17.39 o
   8   1  15      674.74      739.57     30.43 o
   9   1  15       27.13        3.11     28.24 o
  10   1  15        8.37      -26.64     40.23 o
  11   1  15       42.23       10.74     41.31 o
  12   1  15       16.66       14.15     42.50 o
  13   1  15      121.93      122.53     46.17 o
   0   2  15     1505.63     1422.61     43.22 o
   1   2  15        3.43      -11.40     11.45 o
   2   2  15      373.81      365.86     16.79 o
   3   2  15       17.04       21.66     13.35 o
   4   2  15      146.31      136.75     13.26 o
   5   2  15       12.70       27.35     12.00 o
   6   2  15       37.91       44.21     15.26 o
   7   2  15     1535.47     1609.82     41.65 o
   8   2  15        6.56        5.02     24.52 o
   9   2  15       19.77       36.57     38.75 o
  10   2  15      602.16      645.20     60.00 o
  11   2  15       41.95       47.87     42.92 o
  12   2  15      353.06      381.00     54.89 o
  13   2  15       75.46       53.87     64.61 o
   1   3  15      191.31      182.73     15.55 o
   2   3  15      610.52      620.52     22.25 o
   3   3  15     1119.42     1053.42     30.24 o
   4   3  15        4.74       21.97     11.18 o
   5   3  15       88.97       82.25     13.61 o
   6   3  15       27.02       24.27     16.26 o
   7   3  15      705.81      696.55     28.10 o
   8   3  15      947.92      916.13     39.21 o
   9   3  15      422.82      450.02     44.70 o
  10   3  15       55.71       55.44     32.47 o
  11   3  15       90.57       70.08     32.84 o
  12   3  15       57.54       74.18     46.20 o
  13   3  15       32.41        9.48     46.80 o
   0   4  15       14.61       19.94     20.16 o
   1   4  15       15.69        7.81     14.14 o
   2   4  15      964.35      904.79     27.39 o
   3   4  15      808.70      778.68     24.70 o
   4   4  15      148.07      180.28     18.33 o
   5   4  15      424.12      417.17     21.02 o
   6   4  15       97.48       74.09     19.31 o
   7   4  15      602.94      631.13     27.54 o
   8   4  15       93.00       95.27     26.81 o
   9   4  15        7.77      -11.98     33.05 o
  10   4  15       14.71      -29.83     33.19 o
  11   4  15        9.71      -15.45     33.09 o
  12   4  15       78.22       60.10     33.89 o
  13   4  15        2.04       39.83     63.05 o
   1   5  15       18.95       59.72     16.99 o
   2   5  15        2.83        8.68     15.52 o
   3   5  15        0.57       -5.30     15.97 o
   4   5  15       49.97       40.96     17.00 o
   5   5  15     1256.55     1223.91     43.79 o
   6   5  15       24.28       -9.88     28.97 o
   7   5  15      118.78       80.96     27.04 o
   8   5  15      106.18       68.37     27.30 o
   9   5  15       68.76       41.98     29.10 o
  10   5  15      128.29      130.31     38.69 o
  11   5  15        6.59      -18.73     42.28 o
  12   5  15      280.40      263.24     42.09 o
   0   6  15      388.09      467.38     36.14 o
   1   6  15      282.62      265.90     21.36 o
   2   6  15      120.88      117.86     21.37 o
   3   6  15      536.91      484.38     26.09 o
   4   6  15      607.45      544.87     28.84 o
   5   6  15     2531.12     2221.52     64.67 o
   6   6  15      177.80      200.92     25.34 o
   7   6  15      536.22      452.22     47.96 o
   8   6  15       43.07       38.15     39.56 o
   9   6  15       53.88       27.04     29.22 o
  10   6  15      173.15      175.01     57.76 o
  11   6  15       55.96       20.74     39.62 o
  12   6  15       49.53       12.97     39.49 o
   1   7  15     8055.79     7629.79    160.46 o
   2   7  15     2882.06     2824.72     67.85 o
   3   7  15     1699.67     1463.40     46.02 o
   4   7  15      148.94      152.95     25.45 o
   5   7  15       58.51       53.64     24.27 o
   6   7  15       15.12      -25.67     25.67 o
   7   7  15       12.34       64.67     47.03 o
   8   7  15      339.83      340.69     36.73 o
   9   7  15        2.75        4.69     37.51 o
  10   7  15      210.17      173.44     32.79 o
  11   7  15       47.75        0.49     41.81 o
   0   8  15      156.81      176.07     33.12 o
   1   8  15      221.80      217.18     28.24 o
   2   8  15      718.10      705.84     37.58 o
   3   8  15       36.31       64.09     25.28 o
   4   8  15      436.66      418.45     30.97 o
   5   8  15      322.06      341.07     38.10 o
   6   8  15       44.72       12.84     39.31 o
   7   8  15       11.65       -0.36     33.37 o
   8   8  15        9.00      -32.22     32.22 o
   9   8  15       89.65      131.87     34.79 o
  10   8  15      144.43      147.12     38.06 o
   1   9  15       93.70       83.22     24.84 o
   2   9  15      225.59      211.19     26.82 o
   3   9  15      294.70      233.71     29.40 o
   4   9  15      115.94      119.65     28.13 o
   5   9  15       22.98       32.74     29.66 o
   6   9  15       23.69      -24.94     33.09 o
   7   9  15       10.33        0.81     45.65 o
   8   9  15       23.42       29.83     44.63 o
   9   9  15       58.52       24.79     35.78 o
   0  10  15        2.88       26.09     39.44 o
   1  10  15        5.72       -8.07     28.56 o
   2  10  15       51.91       58.63     31.18 o
   3  10  15        2.64      -27.52     27.52 o
   4  10  15       19.65        6.57     30.58 o
   5  10  15       15.56       -3.27     31.08 o
   6  10  15      129.32      135.41     37.79 o
   7  10  15        5.58      -16.20     35.99 o
   8  10  15       42.97       26.49     37.22 o
   1  11  15        6.47        0.63     31.51 o
   2  11  15      213.43      268.76     39.89 o
   3  11  15        4.19      -30.84     34.57 o
   4  11  15       38.38       34.83     36.66 o
   5  11  15        0.44      -13.89     43.41 o
   6  11  15        0.45      -36.54     36.54 o
   0  12  15      359.46      432.21    121.05 o
   1  12  15       66.10       49.29     38.13 o
   2  12  15        0.16       -7.60     41.96 o
   3  12  15       56.60       62.26     38.48 o
   4  12  15        3.11      -13.83     44.24 o
   0   0  16     4541.59     4435.67    155.09 o
   1   0  16      255.57      263.77     22.11 o
   2   0  16      987.61      934.12     37.74 o
   3   0  16     1730.87     1603.24     56.18 o
   4   0  16     2206.50     2152.16     73.18 o
   5   0  16      279.31      295.89     23.66 o
   6   0  16      123.91      164.12     23.74 o
   7   0  16      162.69      197.27     24.02 o
   8   0  16     5873.15     5645.09    193.23 o
   9   0  16      701.37      757.13     90.14 o
  10   0  16       97.72      124.64     63.64 o
  11   0  16       36.16       54.10     61.10 o
  12   0  16        0.32      -10.11     62.82 o
  13   0  16        8.66      -41.80     62.25 o
   1   1  16      387.71      425.03     17.39 o
   2   1  16      623.14      629.61     22.44 o
   3   1  16      263.48      268.55     16.76 o
   4   1  16       48.46       26.04      9.27 o
   5   1  16        1.41       -1.38     14.57 o
   6   1  16       17.46       16.59     15.48 o
   7   1  16       10.00        2.81     14.91 o
   8   1  16       49.72       54.84     23.25 o
   9   1  16       80.15      107.91     31.16 o
  10   1  16       17.55       19.03     41.50 o
  11   1  16       94.83      215.07     47.93 o
  12   1  16      155.51      162.47     48.22 o
  13   1  16        5.61       12.65     44.66 o
   0   2  16       25.73        4.43     16.86 o
   1   2  16      407.54      401.77     17.99 o
   2   2  16       65.35       56.48     13.66 o
   3   2  16      282.17      330.80     17.33 o
   4   2  16        1.70       -7.02      9.18 o
   5   2  16      711.84      679.33     24.57 o
   6   2  16      291.54      309.19     21.31 o
   7   2  16      234.70      230.49     25.98 o
   8   2  16      904.85      926.20     37.43 o
   9   2  16      614.76      623.30     44.86 o
  10   2  16       27.36      -17.88     40.32 o
  11   2  16      277.39      272.90     50.88 o
  12   2  16       20.25      -38.76     43.57 o
  13   2  16        0.52      -19.38     45.24 o
   1   3  16      694.17      716.08     23.74 o
   2   3  16       47.17       56.06     17.17 o
   3   3  16      305.69      348.66     18.07 o
   4   3  16      318.11      323.08     19.09 o
   5   3  16      430.19      451.84     19.95 o
   6   3  16       22.94        8.50     17.72 o
   7   3  16      353.48      361.43     27.89 o
   8   3  16      634.04      585.45     48.92 o
   9   3  16      322.18      360.95     39.68 o
  10   3  16        0.00      -31.39     31.39 o
  11   3  16       19.74       46.54     33.13 o
  12   3  16        1.46      -44.06     44.06 o
  13   3  16      371.08      445.77     61.05 o
   0   4  16      509.71      493.26     29.46 o
   1   4  16      149.88      169.03     20.59 o
   2   4  16      403.05      399.95     20.55 o
   3   4  16      107.25       95.90     16.82 o
   4   4  16      144.88      112.06     17.52 o
   5   4  16        0.91       -8.68     18.53 o
   6   4  16       13.28        9.51     20.00 o
   7   4  16      173.74      179.68     22.79 o
   8   4  16       69.80       55.22     26.94 o
   9   4  16      105.50      121.54     36.94 o
  10   4  16       86.66       18.92     35.27 o
  11   4  16       35.79       34.34     34.50 o
  12   4  16       18.11       -5.74     33.49 o
   1   5  16      417.90      391.19     22.11 o
   2   5  16       30.89       67.18     16.80 o
   3   5  16     2561.33     2374.17     58.19 o
   4   5  16       45.12       13.97     20.43 o
   5   5  16      117.93      118.24     24.93 o
   6   5  16       92.21      107.52     25.01 o
   7   5  16       55.12       29.47     24.13 o
   8   5  16       18.16       31.90     36.98 o
   9   5  16       28.56       40.90     27.87 o
  10   5  16       19.49      -21.92     35.77 o
  11   5  16        6.10      -36.18     36.18 o
  12   5  16      105.00      130.04     38.86 o
   0   6  16        3.50        3.11     28.21 o
   1   6  16      440.99      450.62     25.86 o
   2   6  16     1224.11     1215.11     39.03 o
   3   6  16     3089.61     2700.05     69.59 o
   4   6  16      348.88      369.09     28.13 o
   5   6  16     2149.68     1936.73     59.16 o
   6   6  16        0.00        2.63     22.78 o
   7   6  16       16.58      -10.67     34.16 o
   8   6  16        0.00      -28.24     28.24 o
   9   6  16       35.43       10.97     35.58 o
  10   6  16        3.03      -18.89     39.49 o
  11   6  16       54.38       70.69     41.25 o
   1   7  16     1785.70     1755.13     62.49 o
   2   7  16      121.01      126.26     23.33 o
   3   7  16       12.37       25.19     22.29 o
   4   7  16       14.10        4.09     23.62 o
   5   7  16      363.35      342.40     28.82 o
   6   7  16        0.56       -3.58     26.80 o
   7   7  16      105.50       92.81     32.27 o
   8   7  16        4.50        8.19     38.19 o
   9   7  16       38.63       37.85     35.21 o
  10   7  16       59.24       73.42     46.58 o
  11   7  16      316.72      208.74     57.03 o
   0   8  16       22.17       57.94     31.78 o
   1   8  16        2.90       -9.09     22.81 o
   2   8  16        4.26       -6.08     23.21 o
   3   8  16      428.58      458.50     32.59 o
   4   8  16       15.24       41.62     25.79 o
   5   8  16       48.36       25.87     28.16 o
   6   8  16       28.27       49.13     29.08 o
   7   8  16      315.01      318.06     58.03 o
   8   8  16       11.96       -0.44     33.05 o
   9   8  16       10.13       22.55     37.45 o
  10   8  16       18.44       16.13     44.52 o
   1   9  16       22.87       13.01     26.54 o
   2   9  16      501.58      622.57     47.77 o
   3   9  16       79.60       76.15     27.63 o
   4   9  16       79.58       60.92     47.18 o
   5   9  16        7.52       19.34     29.85 o
   6   9  16       11.59        2.29     33.83 o
   7   9  16      127.52       88.92     35.84 o
   8   9  16       96.58       80.72     43.56 o
   9   9  16        1.90       50.45     35.92 o
   0  10  16      724.52      831.30     72.15 o
   1  10  16      133.43      154.29     32.98 o
   2  10  16        7.92       36.04     31.25 o
   3  10  16       36.67       42.11     35.37 o
   4  10  16       10.75       19.11     31.51 o
   5  10  16      173.66      250.83     48.92 o
   6  10  16        2.26       22.79     48.62 o
   7  10  16        1.28       20.14     37.25 o
   1  11  16        0.11       -4.88     31.82 o
   2  11  16       36.73       52.22     36.80 o
   3  11  16       43.44      114.01     38.04 o
   4  11  16       45.16      115.24     48.61 o
   5  11  16       14.34      -41.84     41.84 o
   6  11  16       13.63      -30.16     38.72 o
   0  12  16       83.32      131.36     58.72 o
   1  12  16      384.22      439.87     53.13 o
   2  12  16       57.73      104.51     39.91 o
   3  12  16       14.42       30.98     38.76 o
   1   1  17     1201.15     1166.09     32.63 o
   2   1  17      122.67      134.26     17.00 o
   3   1  17      106.96      115.26     15.64 o
   4   1  17        4.18       22.85     10.32 o
   5   1  17       27.02       17.04     12.88 o
   6   1  17      234.46      251.46     18.88 o
   7   1  17      243.74      196.04     21.73 o
   8   1  17      385.34      366.53     38.16 o
   9   1  17       20.12       63.71     30.90 o
  10   1  17      521.50      609.26     43.29 o
  11   1  17      397.74      466.54     58.52 o
  12   1  17      463.11      500.80     60.69 o
  13   1  17        4.95      -25.81     45.47 o
   0   2  17        0.50        0.79     17.75 o
   1   2  17      293.00      274.34     17.20 o
   2   2  17      727.31      748.01     24.17 o
   3   2  17        0.03       37.93     20.95 o
   4   2  17      223.45      232.16     17.80 o
   5   2  17      470.90      493.46     27.17 o
   6   2  17     1386.35     1407.17     45.85 o
   7   2  17     1597.88     1713.24     94.49 o
   8   2  17      430.71      442.16     34.11 o
   9   2  17      282.44      341.96     29.63 o
  10   2  17      245.58      234.69     36.19 o
  11   2  17       79.40       94.40     56.80 o
  12   2  17       28.99      -32.66     44.49 o
   1   3  17       67.12       68.94     14.86 o
   2   3  17      260.22      254.72     17.52 o
   3   3  17      342.16      374.52     19.42 o
   4   3  17      190.73      173.16     17.79 o
   5   3  17      634.47      604.02     27.57 o
   6   3  17      138.55      149.38     21.69 o
   7   3  17       92.17       90.49     21.18 o
   8   3  17        8.03       19.26     25.17 o
   9   3  17       50.27       38.08     33.45 o
  10   3  17        6.29      -26.64     32.32 o
  11   3  17       61.55       36.51     33.55 o
  12   3  17       74.71      111.94     69.78 o
   0   4  17      622.51      569.61     57.60 o
   1   4  17        4.35       18.72     18.70 o
   2   4  17      217.66      233.47     20.12 o
   3   4  17       50.69       52.02     18.19 o
   4   4  17        7.48       -8.21     20.49 o
   5   4  17      106.82      112.43     21.96 o
   6   4  17     1553.52     1552.58     49.78 o
   7   4  17       38.61       73.84     23.83 o
   8   4  17      337.87      347.86     32.61 o
   9   4  17        2.17       30.42     35.68 o
  10   4  17       41.55       29.10     36.17 o
  11   4  17      289.21      276.82     40.73 o
  12   4  17       22.90       20.79     36.71 o
   1   5  17      751.72      767.88     35.47 o
   2   5  17      732.70      768.33     49.89 o
   3   5  17      783.25      772.96     32.24 o
   4   5  17        8.45       -0.72     23.27 o
   5   5  17       15.47        9.45     23.31 o
   6   5  17       56.30       50.19     22.25 o
   7   5  17       52.93       33.54     24.98 o
   8   5  17      343.27      283.19     32.68 o
   9   5  17        5.77       -6.92     27.58 o
  10   5  17        0.07        7.09     37.52 o
  11   5  17       13.77      -36.28     36.28 o
   0   6  17      502.29      577.50     62.99 o
   1   6  17      951.51      979.47     34.78 o
   2   6  17      136.67      113.70     22.81 o
   3   6  17      360.66      345.43     25.73 o
   4   6  17      153.23      175.54     25.44 o
   5   6  17       46.53       54.69     23.59 o
   6   6  17       54.78       56.88     28.80 o
   7   6  17        6.75      -14.66     34.74 o
   8   6  17        3.27       -9.55     29.09 o
   9   6  17        0.09      -18.01     31.00 o
  10   6  17      198.77      159.99     44.15 o
  11   6  17       30.42       -6.61     61.87 o
   1   7  17       63.35       19.42     22.58 o
   2   7  17        1.32       -1.89     22.48 o
   3   7  17      555.50      553.78     32.90 o
   4   7  17       74.79       88.94     25.54 o
   5   7  17      265.02      270.63     28.75 o
   6   7  17      148.13      111.51     29.20 o
   7   7  17        6.26        0.44     34.76 o
   8   7  17        5.77      -13.81     35.95 o
   9   7  17        1.92      -15.27     30.62 o
  10   7  17      131.14       82.25     70.08 o
   0   8  17       67.41       34.81     36.97 o
   1   8  17      897.29      958.43     38.68 o
   2   8  17       33.17       45.62     26.06 o
   3   8  17      201.95      169.41     28.22 o
   4   8  17      323.25      305.91     34.06 o
   5   8  17      392.24      380.29     34.89 o
   6   8  17        0.00       -1.49     29.16 o
   7   8  17        4.32      -32.15     32.15 o
   8   8  17      186.88      214.58     37.27 o
   9   8  17       34.12       79.03     40.23 o
   1   9  17        4.50       -3.65     29.44 o
   2   9  17       40.29       69.33     30.67 o
   3   9  17       10.41      -11.98     26.92 o
   4   9  17       85.18       83.94     31.01 o
   5   9  17        8.90        3.68     33.02 o
   6   9  17      193.86      135.74     48.60 o
   7   9  17       37.52       -5.72     35.26 o
   8   9  17        0.19      -22.49     35.50 o
   0  10  17        0.00        3.73     40.16 o
   1  10  17       39.91       44.54     32.00 o
   2  10  17        1.91      -26.44     31.07 o
   3  10  17      154.77      195.04     37.77 o
   4  10  17        0.55      -20.69     34.72 o
   5  10  17       17.60       51.25     33.18 o
   6  10  17       67.56       60.28     37.35 o
   7  10  17      171.59      147.05     43.94 o
   1  11  17       37.99       32.14     37.78 o
   2  11  17      115.78      165.53     61.83 o
   3  11  17       72.55       95.18     39.27 o
   4  11  17       26.50       28.61     38.01 o
   5  11  17        0.20       16.31     43.79 o
   0  12  17       40.01      -18.16     97.86 o
   1  12  17       29.98       31.30     45.45 o
   0   0  18      416.03      431.17     35.48 o
   1   0  18       46.31       56.17     20.53 o
   2   0  18      588.23      542.88     29.92 o
   3   0  18       41.55       50.56     20.89 o
   4   0  18       48.48       13.97     20.34 o
   5   0  18      289.90      300.99     34.33 o
   6   0  18        0.62      -10.59     25.83 o
   7   0  18      309.01      362.61     37.12 o
   8   0  18     1154.02     1145.23     83.47 o
   9   0  18        3.97      -30.04     33.16 o
  10   0  18        0.68      -56.50     58.57 o
  11   0  18       56.66      108.77     68.11 o
  12   0  18        2.71        2.64     66.95 o
   1   1  18        1.54       -7.73     14.80 o
   2   1  18        9.55        3.39     15.12 o
   3   1  18       45.08       30.76     14.60 o
   4   1  18      432.57      386.02     18.69 o
   5   1  18      367.26      388.35     25.44 o
   6   1  18        1.08        6.94     18.81 o
   7   1  18      456.15      489.37     27.24 o
   8   1  18      162.54      147.19     28.63 o
   9   1  18       87.84       91.33     31.00 o
  10   1  18     1029.63     1014.84     55.73 o
  11   1  18        1.95        8.18     44.49 o
  12   1  18       83.78       66.31     55.60 o
   0   2  18      372.52      399.64     28.42 o
   1   2  18       30.53       40.02     15.05 o
   2   2  18      151.39      155.19     16.40 o
   3   2  18       70.50       73.21     15.62 o
   4   2  18     2186.09     2068.68     55.38 o
   5   2  18      136.90      135.46     21.69 o
   6   2  18       19.29       23.60     19.32 o
   7   2  18       94.55       84.68     20.35 o
   8   2  18      269.05      273.43     29.69 o
   9   2  18      123.76      121.01     26.28 o
  10   2  18       17.46       45.87     32.99 o
  11   2  18        0.47      -21.43     44.72 o
  12   2  18       18.88       -6.23     62.71 o
   1   3  18       44.21       47.29     19.05 o
   2   3  18        0.68        5.83     15.19 o
   3   3  18       20.33        4.75     16.61 o
   4   3  18     1345.29     1313.44     76.13 o
   5   3  18       70.25       50.06     21.00 o
   6   3  18      177.35      172.63     22.63 o
   7   3  18        2.58       17.32     22.55 o
   8   3  18      649.62      671.25     52.68 o
   9   3  18       86.04       68.64     26.55 o
  10   3  18        1.07      -32.78     32.78 o
  11   3  18      108.55       99.64     35.70 o
  12   3  18       71.75       88.82     51.33 o
   0   4  18     3018.39     2698.68    166.22 o
   1   4  18       73.22       32.01     18.64 o
   2   4  18       13.64       -2.87     20.81 o
   3   4  18      195.86      196.84     22.11 o
   4   4  18      574.23      568.01     30.02 o
   5   4  18       97.95      115.67     22.00 o
   6   4  18       16.41       34.88     20.81 o
   7   4  18      245.78      206.12     26.47 o
   8   4  18       23.77       25.70     27.42 o
   9   4  18       71.99       81.61     28.26 o
  10   4  18        4.14       23.80     36.30 o
  11   4  18        0.22      -11.58     35.10 o
   1   5  18     1704.95     1596.48     44.53 o
   2   5  18       82.08       91.06     24.53 o
   3   5  18      287.09      233.69     27.07 o
   4   5  18      144.64      136.94     25.38 o
   5   5  18     2114.18     1973.72     70.53 o
   6   5  18       70.23       70.84     22.95 o
   7   5  18      195.76      176.56     27.50 o
   8   5  18        0.39       -8.56     28.35 o
   9   5  18       41.49       60.47     35.51 o
  10   5  18      197.16      178.66     42.03 o
  11   5  18      187.39      177.03     42.64 o
   0   6  18       66.12       43.96     29.06 o
   1   6  18      295.12      308.02     25.68 o
   2   6  18       11.37       17.44     21.55 o
   3   6  18      139.25      158.63     25.26 o
   4   6  18      243.90      238.58     26.64 o
   5   6  18       13.91        3.89     25.36 o
   6   6  18       13.44       24.10     29.11 o
   7   6  18        5.92       -2.54     33.00 o
   8   6  18        1.05       -2.39     29.42 o
   9   6  18       28.38       40.75     31.17 o
  10   6  18        0.04       12.80     53.18 o
   1   7  18       57.36       73.80     23.58 o
   2   7  18       87.41       64.14     25.70 o
   3   7  18        5.30       10.93     24.63 o
   4   7  18      104.59       79.27     26.32 o
   5   7  18      189.54      201.98     30.58 o
   6   7  18       13.42       17.24     28.12 o
   7   7  18       96.33       66.47     37.79 o
   8   7  18       21.41       42.92     32.83 o
   9   7  18       44.31       47.21     34.63 o
  10   7  18       25.66       31.45     49.57 o
   0   8  18      150.63      250.91     42.00 o
   1   8  18      287.98      301.05     30.60 o
   2   8  18       21.94      -26.11     26.11 o
   3   8  18      882.00      878.48     50.45 o
   4   8  18       48.81       48.51     27.30 o
   5   8  18        3.41        2.48     29.34 o
   6   8  18        9.33       -3.83     32.94 o
   7   8  18       20.36       -2.03     33.48 o
   8   8  18        2.52      -26.20     38.12 o
   9   8  18      121.70      171.43     41.89 o
   1   9  18      236.16      306.72     36.58 o
   2   9  18       40.87       98.08     31.41 o
   3   9  18      275.60      285.93     35.17 o
   4   9  18        1.47       22.06     30.36 o
   5   9  18       91.20      114.81     32.68 o
   6   9  18      117.55      115.18     37.32 o
   7   9  18       15.94       32.58     36.59 o
   8   9  18        0.04      -37.91     37.91 o
   0  10  18      442.18      588.27     65.62 o
   1  10  18       23.17       15.27     31.84 o
   2  10  18        0.11        6.75     31.79 o
   3  10  18       27.94       45.03     36.19 o
   4  10  18        7.86      110.48     37.36 o
   5  10  18        7.05       20.79     42.11 o
   6  10  18       88.19      123.56     39.47 o
   1  11  18        0.00      -29.29     37.13 o
   2  11  18        9.26       57.42     38.68 o
   3  11  18        1.56      -37.47     41.22 o
   4  11  18       51.33       17.56     38.81 o
   1   1  19       52.60       37.63     16.56 o
   2   1  19       35.02       40.85     15.25 o
   3   1  19      581.63      555.24     25.19 o
   4   1  19      277.21      307.84     24.75 o
   5   1  19       62.03       52.81     20.06 o
   6   1  19       79.09       48.95     20.21 o
   7   1  19      648.30      659.08     31.12 o
   8   1  19      562.64      606.73     37.21 o
   9   1  19       66.11       75.35     25.54 o
  10   1  19       76.75       49.05     31.80 o
  11   1  19      151.15      193.84     52.12 o
  12   1  19      316.89      355.57     60.41 o
   0   2  19     2625.64     2368.45    102.16 o
   1   2  19        0.03        0.94     15.38 o
   2   2  19     1561.17     1427.29     38.74 o
   3   2  19     1053.40      941.91     32.63 o
   4   2  19     3137.84     2928.34    105.23 o
   5   2  19      517.52      552.34     29.04 o
   6   2  19      659.76      706.36     32.18 o
   7   2  19      629.22      655.26     31.06 o
   8   2  19      839.60      841.17     43.46 o
   9   2  19       19.97       -1.42     27.30 o
  10   2  19      231.42      215.21     36.96 o
  11   2  19        8.30       34.21     31.92 o
  12   2  19      126.52      162.83     54.06 o
   1   3  19      670.06      631.30     26.72 o
   2   3  19       89.55       69.02     18.87 o
   3   3  19        0.52      -18.13     19.03 o
   4   3  19      110.75      119.53     22.48 o
   5   3  19      174.68      163.33     22.39 o
   6   3  19      180.18      155.53     22.80 o
   7   3  19       49.27       18.34     23.39 o
   8   3  19       14.16       11.13     26.48 o
   9   3  19        0.39       -3.16     26.10 o
  10   3  19       96.39       41.05     35.78 o
  11   3  19       50.02       18.55     35.35 o
   0   4  19     1493.29     1355.60    101.53 o
   1   4  19        6.70      -19.67     19.67 o
   2   4  19       33.56       25.17     19.97 o
   3   4  19       20.41       42.28     22.70 o
   4   4  19       76.60       47.47     21.51 o
   5   4  19     1120.89     1022.70     40.09 o
   6   4  19        1.31      -10.61     20.69 o
   7   4  19       56.10       78.08     25.19 o
   8   4  19       36.67       20.16     28.29 o
   9   4  19      235.23      212.29     31.88 o
  10   4  19       72.15       35.66     37.70 o
  11   4  19       75.64       30.34     37.33 o
   1   5  19     1886.00     1676.98     52.99 o
   2   5  19      187.50      186.24     26.59 o
   3   5  19      360.76      350.23     29.20 o
   4   5  19       14.40      -11.81     21.79 o
   5   5  19      413.35      407.04     28.79 o
   6   5  19        0.04      -24.45     24.45 o
   7   5  19       43.20       16.56     29.11 o
   8   5  19       43.95       58.71     33.55 o
   9   5  19       73.02       55.27     29.74 o
  10   5  19      172.30      149.85     42.11 o
  11   5  19        1.78       14.38     38.92 o
   0   6  19       26.49       -5.77     28.80 o
   1   6  19        9.71       -1.86     21.71 o
   2   6  19       14.31      -10.53     23.25 o
   3   6  19       20.20       -9.54     23.41 o
   4   6  19       10.46       22.82     25.59 o
   5   6  19       32.48       13.74     26.00 o
   6   6  19      201.24      241.21     46.16 o
   7   6  19       82.40       98.28     32.35 o
   8   6  19        6.69      -15.63     29.66 o
   9   6  19       20.15       -2.96     47.11 o
  10   6  19      106.28       65.21     43.18 o
   1   7  19      159.87      152.94     27.22 o
   2   7  19      246.66      264.98     28.91 o
   3   7  19       36.93       31.66     25.58 o
   4   7  19      108.80       78.98     26.70 o
   5   7  19      272.05      278.45     41.87 o
   6   7  19        4.83       47.38     32.12 o
   7   7  19       41.84       41.95     53.74 o
   8   7  19      174.28      182.21     35.57 o
   9   7  19       43.67       89.65     38.01 o
   0   8  19      227.50      199.32     41.83 o
   1   8  19      109.73       99.59     30.79 o
   2   8  19        0.90        3.07     29.29 o
   3   8  19       95.75       65.96     27.81 o
   4   8  19       32.51        4.70     29.85 o
   5   8  19      311.42      260.21     36.49 o
   6   8  19        3.06      -20.92     32.93 o
   7   8  19      149.25      160.72     42.35 o
   8   8  19       64.46      -16.01     47.34 o
   1   9  19     1277.81     1127.02     51.64 o
   2   9  19      258.48      303.03     35.65 o
   3   9  19      181.18      215.89     34.33 o
   4   9  19        0.46        2.93     34.73 o
   5   9  19       40.78       55.04     32.04 o
   6   9  19       59.06        7.93     44.17 o
   7   9  19       54.42       16.87     36.48 o
   0  10  19        7.44       96.14     51.94 o
   1  10  19        0.05       12.00     38.72 o
   2  10  19       67.01       91.97     38.05 o
   3  10  19      132.02      225.90     40.26 o
   4  10  19      223.84      282.13     41.49 o
   5  10  19      126.18      114.10     46.10 o
   1  11  19        1.67       19.84     38.86 o
   2  11  19      226.95      297.07     50.60 o
   3  11  19       95.08      142.52     58.36 o
   0   0  20       53.08       26.25     35.84 o
   1   0  20      455.98      497.14     38.81 o
   2   0  20       19.60       -2.43     25.13 o
   3   0  20        2.29      -18.10     28.20 o
   4   0  20        4.89      -23.82     27.78 o
   5   0  20      500.94      577.01     41.90 o
   6   0  20      709.02      722.58     62.12 o
   7   0  20      107.31       98.85     43.23 o
   8   0  20        3.28        9.55     44.04 o
   9   0  20      776.69      762.76     63.37 o
  10   0  20      165.86      178.07     37.46 o
  11   0  20       49.54       40.77     69.03 o
   1   1  20      394.61      387.68     23.06 o
   2   1  20      260.09      254.57     26.50 o
   3   1  20     1512.77     1401.00     47.02 o
   4   1  20        3.23      -19.33     19.33 o
   5   1  20      115.90      133.17     21.63 o
   6   1  20      835.66      894.60     37.21 o
   7   1  20        2.45       -3.46     24.30 o
   8   1  20      361.41      364.91     32.03 o
   9   1  20       18.94       15.68     25.36 o
  10   1  20        0.73       44.23     32.61 o
  11   1  20       71.61       20.02     48.61 o
   0   2  20        2.79       21.78     25.76 o
   1   2  20      317.67      324.49     22.27 o
   2   2  20      675.83      738.08     28.98 o
   3   2  20        6.89      -19.81     19.81 o
   4   2  20       21.42       21.91     20.31 o
   5   2  20      162.74      170.81     22.73 o
   6   2  20      417.64      475.16     41.34 o
   7   2  20      318.36      364.82     29.17 o
   8   2  20      151.54      168.96     29.17 o
   9   2  20       25.76       24.51     26.35 o
  10   2  20        2.99       24.91     40.93 o
  11   2  20        0.35       -2.31     41.09 o
   1   3  20      678.04      666.26     41.38 o
   2   3  20       73.86       68.23     20.09 o
   3   3  20      167.85      161.97     23.17 o
   4   3  20      525.45      571.28     30.29 o
   5   3  20       23.36       28.60     20.94 o
   6   3  20      146.71      113.82     22.77 o
   7   3  20       65.55       31.29     28.10 o
   8   3  20       56.26       33.74     46.07 o
   9   3  20       16.00      -26.29     26.29 o
  10   3  20      189.50      193.43     39.31 o
  11   3  20       52.11       68.49     38.56 o
   0   4  20      815.52      812.07     67.88 o
   1   4  20        8.80        9.53     18.70 o
   2   4  20        0.09      -19.44     19.44 o
   3   4  20     4928.68     4477.41    114.21 o
   4   4  20       13.23       -2.30     21.36 o
   5   4  20      801.75      765.20     35.13 o
   6   4  20        3.84       -2.51     21.48 o
   7   4  20       75.55       27.56     30.69 o
   8   4  20      303.22      380.96     39.91 o
   9   4  20      468.56      501.05     38.12 o
  10   4  20      275.72      261.15     43.71 o
  11   4  20       98.64       45.57     38.34 o
   1   5  20        1.23       -5.65     23.66 o
   2   5  20        8.96       -8.51     21.75 o
   3   5  20      760.31      615.62     42.59 o
   4   5  20      142.86      118.74     23.82 o
   5   5  20      436.34      356.11     28.35 o
   6   5  20       72.95       67.86     26.94 o
   7   5  20      573.56      507.19     47.26 o
   8   5  20       61.24       43.51     31.64 o
   9   5  20       37.27       12.75     34.53 o
  10   5  20       11.95       -4.70     39.10 o
   0   6  20        0.97      -17.12     33.59 o
   1   6  20      282.86      321.28     42.17 o
   2   6  20       87.82       73.67     26.73 o
   3   6  20       56.19       75.69     27.26 o
   4   6  20       43.55       -1.78     26.25 o
   5   6  20       24.20       25.84     24.60 o
   6   6  20      152.02      159.18     29.56 o
   7   6  20      122.47       82.76     32.59 o
   8   6  20      244.98      270.08     35.59 o
   9   6  20        2.90        2.07     35.39 o
   1   7  20       59.45       39.37     28.71 o
   2   7  20       68.74       63.84     29.24 o
   3   7  20       23.72      -14.26     25.48 o
   4   7  20        2.37      -16.39     27.79 o
   5   7  20       11.45        6.63     31.66 o
   6   7  20       91.24      146.79     40.02 o
   7   7  20       83.19      103.58     33.97 o
   8   7  20        9.66      -13.41     32.62 o
   9   7  20       96.27      109.15     47.52 o
   0   8  20      260.92      293.48     53.26 o
   1   8  20       24.38       27.79     29.78 o
   2   8  20      166.80      209.24     33.11 o
   3   8  20        5.94       31.11     30.56 o
   4   8  20       77.07      114.16     39.57 o
   5   8  20       53.23       24.42     30.11 o
   6   8  20        0.01       -0.82     44.17 o
   7   8  20       76.27       26.69     57.22 o
   8   8  20      120.21      121.62     37.27 o
   1   9  20     1104.85     1223.29     88.74 o
   2   9  20      101.89      121.76     32.90 o
   3   9  20       79.31       54.49     39.23 o
   4   9  20       52.63      121.58     37.09 o
   5   9  20        0.82      -10.51     44.67 o
   6   9  20      149.65       70.50     38.42 o
   0  10  20      352.14      447.76     81.91 o
   1  10  20      681.04      849.38     72.28 o
   2  10  20      315.70      282.77     41.86 o
   3  10  20      197.88      211.24     41.03 o
   4  10  20       45.74       72.65     39.20 o
   1   1  21        4.39      -12.76     17.80 o
   2   1  21      323.82      327.78     25.61 o
   3   1  21        2.05       16.36     20.19 o
   4   1  21       61.59       58.39     21.22 o
   5   1  21      432.03      436.75     27.77 o
   6   1  21      508.62      584.32     44.05 o
   7   1  21      275.74      305.80     35.83 o
   8   1  21      162.45      198.09     29.53 o
   9   1  21       16.60       54.55     26.44 o
  10   1  21       30.48       21.30     32.78 o
  11   1  21       69.97       58.34     51.03 o
   0   2  21     2541.89     2241.52     79.47 o
   1   2  21     1232.87     1090.75     60.66 o
   2   2  21       13.14        7.18     20.26 o
   3   2  21        2.61      -13.68     20.03 o
   4   2  21      350.89      372.86     26.58 o
   5   2  21       48.32       53.91     21.54 o
   6   2  21       76.34       95.78     22.46 o
   7   2  21       56.07       27.06     27.52 o
   8   2  21      519.48      477.46     36.10 o
   9   2  21       22.81      -12.74     30.75 o
  10   2  21        0.00       21.82     33.48 o
  11   2  21        1.49      -31.25     32.88 o
   1   3  21      718.01      662.57     30.05 o
   2   3  21     1433.23     1309.23     57.77 o
   3   3  21     1875.56     1744.13     64.67 o
   4   3  21       90.42       60.93     22.14 o
   5   3  21       28.69       27.31     21.41 o
   6   3  21      154.63      177.48     24.22 o
   7   3  21       12.57       -0.64     35.27 o
   8   3  21       18.36        8.88     27.67 o
   9   3  21       79.44       95.53     28.61 o
  10   3  21       87.27       97.39     38.48 o
   0   4  21       25.66       42.22     27.26 o
   1   4  21      405.54      365.68     31.97 o
   2   4  21        2.28       60.54     24.98 o
   3   4  21     1144.71     1042.16     42.00 o
   4   4  21       13.98       23.15     22.10 o
   5   4  21      106.59      103.46     24.22 o
   6   4  21      194.19      154.22     27.23 o
   7   4  21      616.72      554.92     39.88 o
   8   4  21      140.02      114.72     30.88 o
   9   4  21       57.66       71.86     41.21 o
  10   4  21       65.39       -0.93     38.47 o
   1   5  21      364.32      363.76     28.21 o
   2   5  21       46.43       19.90     22.79 o
   3   5  21      196.82      197.94     25.98 o
   4   5  21       64.00       73.98     24.90 o
   5   5  21       90.32       59.91     24.04 o
   6   5  21       52.94       42.84     26.49 o
   7   5  21       29.86       24.30     34.23 o
   8   5  21       37.74       71.66     31.50 o
   9   5  21       42.48       69.93     30.70 o
  10   5  21        5.02      -38.94     38.94 o
   0   6  21        8.11      -19.78     41.58 o
   1   6  21       83.08       48.07     30.65 o
   2   6  21       67.00       39.15     27.23 o
   3   6  21        5.12      -21.58     24.24 o
   4   6  21      181.15      161.41     27.19 o
   5   6  21       37.12       19.75     27.31 o
   6   6  21        0.40        7.42     27.44 o
   7   6  21       36.51       29.64     40.42 o
   8   6  21        4.58       34.35     31.68 o
   9   6  21       15.89       56.15     31.95 o
   1   7  21        2.06       31.85     28.64 o
   2   7  21       10.46       -2.39     28.60 o
   3   7  21      281.93      342.63     38.06 o
   4   7  21       23.74       31.27     29.16 o
   5   7  21        2.57       11.19     32.22 o
   6   7  21       28.52       44.55     33.58 o
   7   7  21       22.46      -14.44     32.91 o
   8   7  21       82.56       73.32     34.94 o
   0   8  21      259.43      276.69     69.65 o
   1   8  21       18.82       21.37     33.79 o
   2   8  21       54.75       35.58     31.11 o
   3   8  21      236.16      230.95     34.26 o
   4   8  21        3.02        0.68     34.71 o
   5   8  21       12.36       12.46     33.91 o
   6   8  21      108.89      108.08     41.28 o
   7   8  21       78.22       53.39     67.70 o
   1   9  21      272.29      400.81     42.30 o
   2   9  21      107.55      190.55     34.95 o
   3   9  21      164.29      182.13     38.85 o
   4   9  21      141.30      186.61     49.33 o
   5   9  21       35.21       52.44     43.12 o
   0  10  21      396.54      397.86     62.27 o
   1  10  21       61.49       58.05     41.91 o
   2  10  21       23.25       68.76     43.92 o
   3  10  21      334.39      377.22     44.53 o
   0   0  22      198.30      186.05     42.11 o
   1   0  22      176.44      153.18     28.56 o
   2   0  22        0.45      -27.69     28.74 o
   3   0  22      211.84      272.99     35.67 o
   4   0  22       19.19        6.39     37.43 o
   5   0  22      431.62      486.27     57.58 o
   6   0  22       32.98       37.75     30.92 o
   7   0  22     5007.49     5026.05    552.03 o
   8   0  22      101.74      116.61     42.44 o
   9   0  22       49.19        7.92     37.83 o
  10   0  22        5.73       -8.57     34.23 o
   1   1  22      436.12      428.12     26.08 o
   2   1  22      106.84       90.60     23.75 o
   3   1  22        0.00       -9.64     20.42 o
   4   1  22      349.84      338.05     26.66 o
   5   1  22       57.35       51.15     21.61 o
   6   1  22      112.76      163.69     30.34 o
   7   1  22      216.30      247.31     32.27 o
   8   1  22      109.92      122.20     29.68 o
   9   1  22        4.99      -26.30     26.30 o
  10   1  22       68.77       51.46     38.91 o
   0   2  22      419.88      420.98     52.74 o
   1   2  22       21.43       34.36     21.09 o
   2   2  22      243.66      212.19     24.41 o
   3   2  22       55.75       55.18     24.69 o
   4   2  22      480.82      477.91     38.17 o
   5   2  22       12.01       30.45     21.91 o
   6   2  22      738.01      714.65     34.27 o
   7   2  22       30.71       61.24     28.54 o
   8   2  22      120.47      106.74     29.75 o
   9   2  22        4.85       29.18     27.54 o
  10   2  22       14.82       -8.57     40.29 o
   1   3  22      704.86      711.92     34.02 o
   2   3  22      331.03      315.01     30.41 o
   3   3  22      322.35      321.02     26.91 o
   4   3  22      256.76      213.76     25.20 o
   5   3  22      503.16      560.75     32.83 o
   6   3  22      485.03      511.06     34.28 o
   7   3  22       82.62       61.03     29.36 o
   8   3  22      285.76      208.71     32.03 o
   9   3  22      246.27      215.38     40.44 o
  10   3  22      541.50      461.75     43.03 o
   0   4  22      161.32      157.82     35.42 o
   1   4  22       73.49      105.71     23.64 o
   2   4  22       72.33       83.01     23.78 o
   3   4  22      736.31      694.34     35.04 o
   4   4  22      276.83      273.99     27.22 o
   5   4  22       17.45       34.18     23.24 o
   6   4  22      117.51      104.88     27.08 o
   7   4  22      205.90      217.18     33.55 o
   8   4  22      249.45      221.05     33.74 o
   9   4  22       24.28       32.57     29.40 o
   1   5  22      103.19       78.50     26.77 o
   2   5  22      131.80      129.51     25.40 o
   3   5  22      128.06      138.76     25.76 o
   4   5  22      146.09      141.34     26.17 o
   5   5  22        0.04      -15.96     23.72 o
   6   5  22       52.74       51.69     27.37 o
   7   5  22       54.92       47.30     31.38 o
   8   5  22       99.77       98.54     34.54 o
   9   5  22      163.41      183.66     33.84 o
   0   6  22       82.82       44.58     44.67 o
   1   6  22      120.24       84.72     28.80 o
   2   6  22        4.11       -5.71     27.25 o
   3   6  22        2.10       -8.08     24.91 o
   4   6  22       55.40       42.67     25.67 o
   5   6  22       18.44       13.54     27.64 o
   6   6  22       23.31       54.58     32.65 o
   7   6  22      231.04      283.05     37.33 o
   8   6  22       10.18       26.10     32.59 o
   1   7  22       26.82       57.87     33.07 o
   2   7  22        5.61       -8.65     31.76 o
   3   7  22      112.75      140.30     34.88 o
   4   7  22       81.15       84.68     33.81 o
   5   7  22       36.82       53.10     31.33 o
   6   7  22       24.43        0.18     33.92 o
   7   7  22        6.80       11.32     34.34 o
   0   8  22      123.62      173.38     52.20 o
   1   8  22      118.36      141.11     36.32 o
   2   8  22       44.98       74.14     32.03 o
   3   8  22       85.82       93.00     35.93 o
   4   8  22        0.32       78.46     41.08 o
   5   8  22      147.22      214.12     44.03 o
   6   8  22      103.54      194.55     43.90 o
   1   9  22      193.17      295.17     41.48 o
   2   9  22       16.12       11.06     36.66 o
   3   9  22       59.94      142.02     39.48 o
   4   9  22      292.26      395.94     71.21 o
   0  10  22        0.13       39.46     54.85 o
   1  10  22      134.19      176.84     40.88 o
   1   1  23       49.00       62.34     22.07 o
   2   1  23       68.41       49.49     22.26 o
   3   1  23      193.12      201.71     24.87 o
   4   1  23     1927.16     1907.75    103.75 o
   5   1  23       37.64       12.66     22.01 o
   6   1  23      141.37      153.34     24.58 o
   7   1  23       84.40       86.38     29.75 o
   8   1  23      241.29      199.98     31.68 o
   9   1  23      162.05      154.70     29.80 o
  10   1  23        9.49       29.31     26.63 o
   0   2  23     1850.93     1796.13     79.84 o
   1   2  23       13.51       34.79     21.68 o
   2   2  23        0.46       25.69     21.62 o
   3   2  23       65.75       87.88     23.16 o
   4   2  23      309.97      373.60     28.30 o
   5   2  23      216.58      230.88     26.12 o
   6   2  23       49.07       71.31     25.97 o
   7   2  23       68.20       38.92     28.98 o
   8   2  23        6.76       87.19     32.79 o
   9   2  23        3.14       35.48     27.99 o
  10   2  23       20.80       -8.74     34.98 o
   1   3  23      800.57      801.92     40.04 o
   2   3  23       54.23       48.21     22.94 o
   3   3  23       38.44       20.67     22.96 o
   4   3  23       33.29       41.82     22.92 o
   5   3  23      168.06      143.56     24.87 o
   6   3  23      322.81      284.99     41.42 o
   7   3  23        8.45      -12.85     28.98 o
   8   3  23       60.79      111.35     39.80 o
   9   3  23       12.87        6.49     28.70 o
   0   4  23      251.25      208.14     45.90 o
   1   4  23       53.28       70.70     26.74 o
   2   4  23       25.12       13.68     23.40 o
   3   4  23      109.48       92.12     25.08 o
   4   4  23      818.08      823.99     38.44 o
   5   4  23       74.62       70.50     24.57 o
   6   4  23      226.60      233.73     30.29 o
   7   4  23        9.19      -10.72     29.62 o
   8   4  23       15.10       19.14     30.08 o
   9   4  23        1.53      -14.71     29.55 o
   1   5  23       27.43       26.54     28.29 o
   2   5  23       18.52       -5.99     26.28 o
   3   5  23       20.82       15.56     24.66 o
   4   5  23      277.51      246.07     28.21 o
   5   5  23       10.62       20.98     27.23 o
   6   5  23        0.04      -11.41     31.65 o
   7   5  23      229.01      203.82     35.64 o
   8   5  23       13.78       -3.69     31.95 o
   0   6  23       32.24      -33.95     42.81 o
   1   6  23      105.55      120.05     33.14 o
   2   6  23       25.91       15.62     28.05 o
   3   6  23        1.04      -27.57     28.03 o
   4   6  23        2.21        3.54     28.21 o
   5   6  23        1.00      -13.39     28.37 o
   6   6  23        1.36      -23.45     32.62 o
   7   6  23       26.84      -20.63     33.17 o
   1   7  23       52.84       43.20     47.71 o
   2   7  23      116.20      143.14     35.46 o
   3   7  23       13.71       -0.14     32.73 o
   4   7  23       82.35       67.05     34.29 o
   5   7  23        2.20       35.05     33.68 o
   6   7  23        2.46       -0.49     34.70 o
   0   8  23       58.82      112.59     61.68 o
   1   8  23      180.67      298.15     40.48 o
   2   8  23      292.65      484.70    107.47 o
   3   8  23        7.31       46.34     40.98 o
   4   8  23      504.79      740.30    117.84 o
   5   8  23        8.29       31.89     46.03 o
   1   9  23       14.34       20.44     41.03 o
   2   9  23        3.38       31.65     38.14 o
   3   9  23        1.95       72.11     44.73 o
   0   0  24      356.90      367.70     67.61 o
   1   0  24      138.57      162.51     44.40 o
   2   0  24       34.32        9.09     31.71 o
   3   0  24      304.89      246.26     37.28 o
   4   0  24     2129.82     2144.48    111.44 o
   5   0  24      262.83      280.18     44.52 o
   6   0  24       96.59      125.07     34.38 o
   7   0  24       38.75       42.33     42.82 o
   8   0  24      398.68      359.98     82.67 o
   9   0  24      296.43      421.86     51.14 o
   1   1  24       66.77       83.17     25.26 o
   2   1  24      213.76      189.65     25.27 o
   3   1  24       75.74       57.57     23.20 o
   4   1  24      335.32      389.48     28.81 o
   5   1  24       75.85       87.21     24.25 o
   6   1  24       16.17       25.35     25.60 o
   7   1  24       30.31       11.67     29.06 o
   8   1  24      113.05       47.48     29.86 o
   9   1  24       45.46       45.20     28.38 o
   0   2  24      986.42     1035.34     72.34 o
   1   2  24       57.60       18.66     24.68 o
   2   2  24      614.27      623.90     33.48 o
   3   2  24     1241.85     1212.31     45.72 o
   4   2  24       34.83       30.53     23.18 o
   5   2  24      196.27      215.51     26.27 o
   6   2  24      476.76      477.91     34.31 o
   7   2  24       22.60      -11.18     29.18 o
   8   2  24       83.89       42.43     33.54 o
   9   2  24      446.06      473.90     37.57 o
   1   3  24      379.01      343.69     35.15 o
   2   3  24       95.38      154.98     27.94 o
   3   3  24       71.70       69.87     24.15 o
   4   3  24      123.39      142.82     25.27 o
   5   3  24        1.29       -1.95     23.13 o
   6   3  24       69.45       58.95     31.02 o
   7   3  24       12.13      -26.12     29.63 o
   8   3  24        1.27      -11.22     29.32 o
   9   3  24       12.12       13.40     29.39 o
   0   4  24      205.24      176.22     46.52 o
   1   4  24      685.49      733.57     51.16 o
   2   4  24        0.04       14.52     30.24 o
   3   4  24        0.20      -25.95     25.95 o
   4   4  24      713.21      758.86     52.43 o
   5   4  24       57.62       60.54     24.87 o
   6   4  24      411.91      358.71     37.98 o
   7   4  24       18.17      -27.46     30.71 o
   8   4  24      192.50      188.77     34.73 o
   1   5  24      226.82      228.23     34.23 o
   2   5  24        3.10       -5.47     27.35 o
   3   5  24      544.67      615.74     48.32 o
   4   5  24       24.48       27.47     27.90 o
   5   5  24      425.16      415.14     39.02 o
   6   5  24       13.27      -19.20     31.37 o
   7   5  24      132.83       99.34     43.26 o
   0   6  24       98.59       88.87     47.58 o
   1   6  24       16.61       26.26     32.64 o
   2   6  24        1.94        5.85     32.28 o
   3   6  24        0.27       -4.13     28.47 o
   4   6  24       85.44      129.18     31.00 o
   5   6  24        0.51       -7.27     32.12 o
   6   6  24       82.91       82.83     44.10 o
   7   6  24       15.78       36.85     34.90 o
   1   7  24       27.56       57.63     37.80 o
   2   7  24       25.06       24.89     34.64 o
   3   7  24       39.38       23.49     34.48 o
   4   7  24       26.55       28.26     34.24 o
   5   7  24       30.97      -21.01     34.41 o
   0   8  24      133.00      232.81     64.68 o
   1   8  24        1.18       15.77     36.53 o
   2   8  24       36.67       37.32     37.07 o
   3   8  24       20.61        1.17     42.20 o
   4   8  24       43.55       94.73     38.83 o
   1   1  25        9.58      -19.35     26.77 o
   2   1  25      269.27      323.25     30.74 o
   3   1  25      162.67      130.71     25.13 o
   4   1  25      191.22      237.40     27.01 o
   5   1  25      138.05      137.07     25.56 o
   6   1  25      184.31      150.92     33.40 o
   7   1  25      258.20      359.26     57.84 o
   8   1  25       13.79       31.40     29.88 o
   0   2  25      274.59      281.86     47.60 o
   1   2  25       28.77       43.54     28.29 o
   2   2  25      190.27      192.15     28.85 o
   3   2  25      817.70      811.81     37.96 o
   4   2  25       95.00      100.04     30.79 o
   5   2  25      209.93      241.55     27.26 o
   6   2  25      157.84      116.99     32.17 o
   7   2  25      129.67      118.71     49.70 o
   8   2  25       37.44       53.14     30.65 o
   1   3  25       71.49       53.09     33.76 o
   2   3  25      326.27      391.53     44.77 o
   3   3  25      325.15      322.35     31.92 o
   4   3  25       20.89       21.63     24.37 o
   5   3  25      336.82      317.33     29.06 o
   6   3  25      242.32      231.78     35.47 o
   7   3  25        0.30      -15.20     30.61 o
   8   3  25      124.07      126.79     32.72 o
   0   4  25      183.74      145.21     46.56 o
   1   4  25        2.89      -29.37     29.37 o
   2   4  25       62.17       38.43     30.62 o
   3   4  25       51.33       35.81     27.67 o
   4   4  25      241.67      228.54     31.02 o
   5   4  25       57.42       51.93     29.66 o
   6   4  25      211.37      238.71     54.08 o
   7   4  25        1.07      -20.20     31.25 o
   1   5  25      154.55      165.25     33.79 o
   2   5  25       62.66       29.09     31.28 o
   3   5  25      179.29      207.31     31.34 o
   4   5  25       13.38       37.54     28.37 o
   5   5  25       24.28       22.86     36.97 o
   6   5  25        0.13      -34.50     38.24 o
   7   5  25        2.18       -0.72     32.93 o
   0   6  25      144.98      100.45     95.01 o
   1   6  25       31.46       76.52     34.27 o
   2   6  25       37.07        4.43     33.09 o
   3   6  25       13.17      -22.98     32.88 o
   4   6  25       69.74      104.65     38.46 o
   5   6  25      268.90      358.17     40.67 o
   6   6  25       51.34       46.37     41.54 o
   1   7  25        4.72      -14.56     34.38 o
   2   7  25      161.16      187.23     42.80 o
   3   7  25      101.56      100.15     52.49 o
   4   7  25       13.17       56.96     42.82 o
   0   8  25       21.10       28.06     90.73 o
   1   8  25       59.48       57.66     38.72 o
   2   8  25        0.04        8.23     60.19 o
   0   0  26      156.44      121.56     60.90 o
   1   0  26      146.49      197.24     64.17 o
   2   0  26      954.54     1054.00     74.73 o
   3   0  26      114.42      100.15     59.39 o
   4   0  26     1318.99     1357.12    161.40 o
   5   0  26       37.71       74.92     41.37 o
   6   0  26     1447.87     1428.78    187.93 o
   7   0  26       58.87       46.71     45.84 o
   8   0  26        0.31      -33.43     42.87 o
   1   1  26      485.26      626.60     41.53 o
   2   1  26     1473.32     1626.61     68.81 o
   3   1  26      324.44      304.65     34.40 o
   4   1  26      358.94      361.78     30.16 o
   5   1  26        8.00       19.78     24.17 o
   6   1  26      506.93      554.06     42.24 o
   7   1  26       48.06       71.07     32.41 o
   8   1  26      323.16      359.32     46.51 o
   0   2  26        5.81       12.38     40.16 o
   1   2  26      173.10      193.02     32.24 o
   2   2  26      188.48      183.98     36.89 o
   3   2  26      215.83      230.61     32.64 o
   4   2  26       10.93       21.10     26.45 o
   5   2  26       15.69        0.55     23.86 o
   6   2  26      104.26       76.13     32.78 o
   7   2  26      528.75      481.33     41.19 o
   1   3  26        8.50      -23.01     29.26 o
   2   3  26       47.80       68.83     31.00 o
   3   3  26       34.59       54.08     31.50 o
   4   3  26      199.61      176.20     30.13 o
   5   3  26       12.24       10.88     27.80 o
   6   3  26       33.24        6.01     32.16 o
   7   3  26       21.09       32.45     31.70 o
   0   4  26      133.08      106.16     47.03 o
   1   4  26       59.05       31.97     31.71 o
   2   4  26        6.89        2.63     30.84 o
   3   4  26       49.59       56.93     49.33 o
   4   4  26        6.31       52.08     28.31 o
   5   4  26       22.13       18.49     31.96 o
   6   4  26       59.45       49.06     33.38 o
   1   5  26        2.62       -1.17     31.31 o
   2   5  26      117.31       90.73     33.65 o
   3   5  26       77.00       75.23     33.65 o
   4   5  26        1.08       18.36     34.64 o
   5   5  26       16.80       24.72     33.31 o
   6   5  26       56.56       12.20     48.55 o
   0   6  26        1.22      -47.28     47.28 o
   1   6  26       24.91       77.59     35.15 o
   2   6  26       32.51       75.24     35.60 o
   3   6  26       32.61       16.96     52.25 o
   4   6  26       13.95       67.53     41.01 o
   1   7  26       55.08       96.15     37.97 o
   2   7  26      118.73      176.98     57.01 o
   1   1  27      471.29      538.75     40.60 o
   2   1  27      375.64      423.01     37.55 o
   3   1  27       17.47       55.94     30.03 o
   4   1  27      779.37      904.00     49.53 o
   5   1  27       27.36       13.56     30.36 o
   6   1  27        4.76        2.08     32.11 o
   7   1  27       43.86        8.47     32.40 o
   0   2  27       93.05       20.74     49.45 o
   1   2  27       42.96       34.70     30.25 o
   2   2  27       42.45       81.46     31.00 o
   3   2  27       78.06       89.34     31.30 o
   4   2  27      147.16      194.02     33.37 o
   5   2  27      406.38      510.54     41.07 o
   6   2  27        4.53       -1.84     31.95 o
   1   3  27      131.48      108.71     32.20 o
   2   3  27        1.61       24.78     30.66 o
   3   3  27       20.56       48.61     30.96 o
   4   3  27       43.01       65.68     31.57 o
   5   3  27       27.18        1.04     31.90 o
   6   3  27      133.06      199.05     41.66 o
   0   4  27       78.26       56.99     70.24 o
   1   4  27      171.11      230.38     36.71 o
   2   4  27       78.78       69.34     33.27 o
   3   4  27       35.63       56.10     32.55 o
   4   4  27       15.14       59.17     32.85 o
   5   4  27        0.45      -15.60     38.16 o
   1   5  27       19.27       22.82     33.53 o
   2   5  27       78.34       85.99     35.08 o
   3   5  27        9.99       38.69     33.88 o
   4   5  27        1.07       21.83     58.63 o
   0   6  27      248.48      259.44     78.03 o
   1   6  27      425.38      484.21     45.22 o
   2   6  27       78.07      108.18     57.76 o
   3   6  27        0.31       32.01     36.03 o
   0   0  28     1744.14     1590.70    134.60 o
   1   0  28        0.79      -38.83     41.57 o
   2   0  28     2478.10     2643.98    133.16 o
   3   0  28      587.09      686.70     64.32 o
   4   0  28       31.46       49.17     44.43 o
   5   0  28      414.92      502.79     84.05 o
   1   1  28       45.25        3.62     30.72 o
   2   1  28        1.39       -1.00     31.35 o
   3   1  28        0.00       -9.68     30.50 o
   4   1  28       64.51       94.17     31.89 o
   5   1  28        1.87      -39.28     44.17 o
   0   2  28       14.96       56.58     44.57 o
   1   2  28       51.92       46.66     31.82 o
   2   2  28        0.09        2.02     38.55 o
   3   2  28      349.29      368.67     38.92 o
   4   2  28       38.25       38.04     32.05 o
   5   2  28        0.78        6.01     46.39 o
   1   3  28        0.15      -19.28     31.11 o
   2   3  28        0.64      -30.90     31.99 o
   3   3  28      425.42      557.52     63.25 o
   4   3  28       25.31       10.61     31.98 o
   5   3  28       21.55       80.87     48.05 o
   0   4  28      218.03      347.11    129.16 o
   1   4  28       26.93       65.50     34.21 o
   2   4  28        0.46       27.82     33.32 o
   3   4  28      203.84      281.14     38.36 o
   4   4  28       60.38       23.54     39.30 o
   1   5  28        1.41        0.73     34.78 o
   2   5  28       24.71       38.85     34.84 o
   1   1  29      162.54      214.31     35.29 o
   2   1  29       82.76      134.18     34.42 o
   3   1  29       81.73       65.45     32.67 o
   4   1  29       20.42       16.45     32.09 o
   0   2  29        1.04      -48.29     48.29 o
   1   2  29       85.27       88.54     34.06 o
   2   2  29       46.16       30.14     33.17 o
   3   2  29      265.01      349.25     39.38 o
   1   3  29       56.16       98.48     43.82 o
   2   3  29       16.94       47.10     33.76 o
   3   3  29       21.28       53.34     33.71 o
   0   4  29       28.54       64.65     52.08 o
   1   4  29      132.61      139.13     36.61 o
   0   0  30      473.04      478.26     85.21 o
   1   0  30      249.23      254.25     53.35 o
   2   0  30      691.45      933.60     75.95 o
   1   1  30       20.98       -3.83     32.48 o
 
